# Supplementary material for: Genetic diversity and population structure of early-maturing tropical maize inbred lines using SNP markers
Source: PLoS One. 2019 Apr 9;14(4):e0214810. doi: 10.1371/journal.pone.0214810 (PMC6456193; doi:10.1371/journal.pone.0214810)
Supplement: S1 Table — (XLSX) [file pone.0214810.s001.xlsx]

## Sheet: Sheet2
S1 Table: Pedigree of 94 inbred lines and their summary of clustering and population structure using 15,047 SNP markers
Sr. No.	Inbreds	Endosperm Colour	Pedegree and selection history	SNP NJ Cluster	SNP Structure
1	TZdEI215	white	TZE-W POP STR 108 S5 195/198-1/2-2/2-1/2-10/10	C3	Admixture
2	TZdEI69	white	TZE-W POP STR 104 S5 45/208-1/2-1/1-4/7-4/9	C3	Admixture
3	TZdEI84	white	TZEE-W POP STR 104 S5 98/208-2/2-1/2-1/3-3/5	C3	Admixture
4	TZdEI94	white	TZE-W POP STR 104 S5 127/208-1/3-2/3-3/3-1/2	C3	3
5	TZdEI72	white	TZE-W POP STR 104 S5 1/208-1/1-3/3-3/3-4/9	C3	Admixture
6	TZdEI280	white	TZE-W POP STR 108 S5 65/198-1/1-2/2-1/2-4/5	C3	3
7	TZdEI153	white	TZE-W POP STR 104 S5 134/160-1/3	C3	3
8	TZdEI139	white	TZE-W POP STR 104 S5 17/160-1/1	C3	Admixture
9	TZdEI131	white	TZE-W POP STR 104 S5 83/208-1/1-2/2-3/4-3/4	C3	3
10	TZdEI120	white	TZEE-W POP STR 104 S5 18/208-2/2-3/4-1/2-2/2	C3	3
11	TZdEI221	white	TZE-W POP STR 108 S5 195/198-1/2-2/2-2/2-1/6	C3	3
12	TZdEI222	white	TZE-W POP STR 108 S5 183/198-1/1-3/3-1/1-6/9	C3	3
13	TZdEI216	white	TZE-W POP STR 108 S5 86/198-1/1-2/2-2/2-2/6	C3	Admixture
14	TZdEI283	white	TZE-W POP STR 108 S5 34/198-1/2-1/3-1/2-2/3	C3	3
15	TZdEI92	white	TZE-W POP STR 104 S5 6/208-1/2-1/2-1/1-3/4	C3	Admixture
16	TZdEI157	white	TZE-W POP STR 104 S5 22/160-1/3	C3	Admixture
17	TZdEI100	white	TZE-W POP STR 104 S5 20/208-1/2-1/3-1/2-4/4	C3	3
18	TZdEI275	white	TZE-W POP STR 108 S5 34/198-2/2-1/2-1/2-1/4	C3	3
19	TZdEI260	white	TZEE-W POP STR 108 S5 93/198-1/1-3/3-1/2-1/5	C3	Admixture
20	TZdEI238	white	TZE-W POP STR 108 S5 195/198-2/2-3/3-3/3-5/5	C3	3
21	TZdEI227	white	TZE-W POP STR 108 S5 69/198-1/1-1/2-1/2-2/5	C3	3
22	TZdEI124	white	TZEE-W POP STR 104 S5 83/208-1/1-2/2-3/4-1/3	C3	3
23	TZdEI82	white	TZE-W POP STR 104 S5 98/208-2/2-2/2-1/2-2/3	C3	3
24	TZdEI71	white	TZEE-W POP STR 104 S5 98/208-2/2-2/2-1/2-1/2	C3	Admixture
25	TZEI295	white	(TZEI 1 x TZEI 2) S6 inb 13-1/2-2/3-1/1	C3	3
26	TZEI298	white	(TZEI 1 x TZEI 2) S6 inb 13-2/2-3/3-1/1	C3	3
27	TZEI323	white	(TZEI 1 x TZEI 2) S6 inb 45-1/3-1/4-1/1	C3	3
28	TZEI344	white	(TZEI 1 x TZEI 2) S6 inb 109-4/10-1/2-1/1	C3	3
29	TZEI3A	white	TZE-W Pop x 1368 STR S7 Inb. 4	C3	3
30	TZEI3B	white	TZE-W Pop x 1368 STR S7 Inb. 4	C3	3
31	TZEI376	white	(TZEI 1 x TZEI 2) S6 inb 189-3/4-1/3-1/1	C3	3
32	TZEI378	white	(TZEI 1 x TZEI 2) S6 inb 190-1/9-1/3-1/1	C3	3
33	TZEI379	white	(TZEI 1 x TZEI 2) S6 inb 190-1/9-2/3-1/1	C3	3
34	TZEI402	white	(TZEI 1 x TZEI 2) S6 inb 239-1/3-2/2-1/1	C3	3
35	TZEI413	white	(TZEI 1 x TZEI 2) S6 inb 274-3/3-1/3-1/1	C3	3
36	TZEI7	white	WEC STR S7 Inbred 12	C3	3
37	TZEI18	white	TZE-W Pop STR Co S6 Inbred 136-3-3	C3	3
38	TZEI31	white	TZE-W Pop x LD S6 Inbred 4	C3	3
39	TZEI56	white	TZE-W Pop STR Co S6 Inbred 75-1-3	C3	3
40	TZEI19	white	TZE-W Pop STR Co S6 Inbred 143-3-3	C3	3
41	TZEI83	white	TZE-W Pop x 1368 STR S7 Inb. 8	C3	3
42	TZEI5	white	TZE-W Pop x 1368 STR S7 Inb. 9	C3	Admixture
43	TZEI26	white	WEC STR S8 Inbred 4	C3	Admixture
44	TZEI35	white	TZE-W Pop STR Co S6 Inbred 7A	C3	Admixture
45	TZdEI24	Yellow	TZEE-Y POP STR 106 S5 189/194-1/1-1/2-2/5-2/6	C1	1
46	TZEI8	yellow	TZE-Y Pop STR Co S6 Inbred 62-3-3	C2	Admixture
47	TZEI9	yellow	TZE-Y Pop STR Co S6 Inbred 66	C2	Admixture
48	TZEI10	yellow	TZE-Y Pop STR Co S6 Inbred 152	C2	Admixture
49	TZEI127	yellow	TZE-Y Pop STR Co S6 Inbred 10-3-4	C2	Admixture
50	TZdEI192	white	TZE-W POP STR 108 S5 52/198-1/2-1/2-2/3-2/2	C3	Admixture
51	TZEI471	yellow	(TZEI 11 x TZEI 8) S6 inb 154-3/3-3/5-1/1	C2	2
52	TZEI468	yellow	(TZEI 11 x TZEI 8) S6 inb 154-2/3-3/5-1/1	C2	2
53	TZEI461	yellow	(TZEI 11 x TZEI 8) S6 inb 148-1/3-4/6-1/1	C2	2
54	TZEI467	yellow	(TZEI 11 x TZEI 8) S6 inb 154-2/3-1/5-1/1	C2	2
55	TZEI449	yellow	(TZEI 11 x TZEI 8) S6 inb 107-6/6-4/7-1/1	C2	2
56	TZEI464	yellow	(TZEI 11 x TZEI 8) S6 inb 148-3/3-3/5-1/1	C2	2
57	TZEI146	yellow	TZE-Y Pop STR Co S7 Inbred 49-3-3	C2	Admixture
58	TZEI17	yellow	TZE Comp5-Y C6 S6 Inbred 35	C2	Admixture
59	TZEI129	yellow	TZE-Y Pop STR Co S6 Inbred 16-1-3	C3	3
60	TZEI23	yellow	TZE-Y Pop STR Co S6 Inbred 62-2-3	C2	Admixture
61	TZEI462	yellow	(TZEI 11 x TZEI 8) S6 inb 148-1/3-6/6-1/1	C2	2
62	TZEI460	yellow	(TZEI 11 x TZEI 8) S6 inb 142-3/3-5/5-1/1	C2	2
63	TZEI456	yellow	(TZEI 11 x TZEI 8) S6 inb 135-2/4-2/2-1/1	C2	2
64	TZEI135	yellow	TZE-Y Pop STR Co S6 Inbred 17-2-3	C3	3
65	TZEI124	yellow	TZE-Y Pop STR Co S6 Inbred 3-1-3	C2	Admixture
66	TZEI25	yellow	TZE-Y Pop STR Co S6 Inbred 171-1-2	C2	Admixture
67	TZEI157	yellow	TZE-Y Pop STR Co S6 Inbred 102-1-2	C2	Admixture
68	TZEI16	yellow	TZE Comp5-Y C6 S6 Inbred 31	C2	Admixture
69	TZEI13	yellow	TZE Comp5-Y C6 S6 Inbred 12	C2	2
70	TZEI136	yellow	TZE-Y Pop STR Co S6 Inbred 21-1-3	C2	Admixture
71	TZdEI52	yellow	TZE-Y POP STR 106 S5 17/194-2/2-2/2-4/4-3/4	C1	Admixture
72	TZdEI65	Yellow	TZEE-Y POP STR 106 S5 189/194-1/1-1/2-5/5-9/9	C1	1
73	TZdEI68	Yellow	TZE-Y POP STR 106 S5 189/194-1/1-1/2-2/5-4/5	C1	1
74	TZdEI40	yellow	TZEE-Y POP STR 106 S5 139/194-1/2-1/1-5/6-3/4	C1	Admixture
75	TZdEI41	Yellow	TZEE-Y POP STR 106 S5 121/194-1/1-1/1-2/3-1/2	C1	1
76	TZdEI42	Yellow	TZE-Y POP STR 106 S5 189/194-1/1-1/2-2/5-3/5	C1	1
77	TZdEI12	yellow	TZE-Y POP STR 106 S5 2/194-1/1-1/2-1/2-3/4	C1	Admixture
78	TZdEI16	yellow	TZEE-Y POP STR 106 S5 17/194-2/2-2/2-4/4-3/3	C1	Admixture
79	TZdEI17	Yellow	TZEE-Y POP STR 106 S5 189/194-1/1-1/2-5/5-2/9	C1	1
80	TZdEI46	Yellow	TZE-Y POP STR 106 S5 189/194-1/1-1/2-1/5-7/12	C1	1
81	TZdEI21	Yellow	TZEE-Y POP STR 106 S5 189/194-1/1-1/2-3/5-4/6	C1	1
82	TZdEI37	yellow	TZEE-Y POP STR 106 S5 170/194-3/3-2/2-2/2-1/2	C1	Admixture
83	TZdEI48	yellow	TZEE-Y POP STR 106 S5 189/194-1/1-1/2-4/5-9/9	C1	Admixture
84	TZEI520	yellow	(TZEI 11 x TZEI 8) S6 inb 263-1/2-2/6-1/1	C2	2
85	TZEI497	yellow	(TZEI 11 x TZEI 8) S6 inb 201-1/2-6/6-1/1	C2	2
86	TZEI485	yellow	(TZEI 11 x TZEI 8) S6 inb 185-1/2-3/5-1/1	C2	Admixture
87	TZEI476	yellow	(TZEI 11 x TZEI 8) S6 inb 175-1/4-1/5-1/1	C2	2
88	TZEI474	yellow	(TZEI 11 x TZEI 8) S6 inb 170-1/3-2/6-1/1	C2	2
89	TZEI475	yellow	(TZEI 11 x TZEI 8) S6 inb 172-1/3-1/5-1/1	C2	2
90	TZEI472	yellow	(TZEI 11 x TZEI 8) S6 inb 154-3/3-4/5-1/1	C2	2
91	TZEI470	yellow	(TZEI 11 x TZEI 8) S6 inb 154-3/3-1/5-1/1	C2	2
92	TZEI465	yellow	(TZEI 11 x TZEI 8) S6 inb 148-3/3-4/5-1/1	C2	2
93	TZEI448	yellow	(TZEI 11 x TZEI 8) S6 inb 106-2/2-2/4-1/1	C2	2
94	TZEI365	white	(TZEI 1 x TZEI 2) S6 inb 136-2/5-1/4-1/1	C3	3
