# Supplementary material for: Genetic diversity and population structure of early-maturing tropical maize inbred lines using SNP markers
Source: PLoS One. 2019 Apr 9;14(4):e0214810. doi: 10.1371/journal.pone.0214810 (PMC6456193; doi:10.1371/journal.pone.0214810)
Supplement: S2 Table — (XLSX) [file pone.0214810.s002.xlsx]

## Sheet: SNP_STAT
S2 Table: Summary of 15047 SNP markers used in present study
Marker	Major.Allele.Frquency	Allele No	Gene Diversity	Heterozygosity	PIC
7049372|F|0--9	0.623377	2	0.469556	0	0.359315
100056489|F|0--56	0.653333	2	0.452978	0	0.350383
2584252|F|0--46	0.657895	2	0.450139	0	0.348826
100164335|F|0--24	0.693333	2	0.425244	0	0.334828
7061070|F|0--19	0.705128	2	0.415845	0	0.329381
4774123|F|0--59	0.74026	2	0.384551	0	0.310611
9680801|F|0--53	0.7625	2	0.362187	0	0.296598
2560619|F|0--68	0.763158	2	0.361496	0	0.296156
4575805|F|0--43	0.771084	2	0.353027	0	0.290713
100163537|F|0--23	0.786667	2	0.335644	0	0.279316
2391381|F|0--26	0.7875	2	0.334688	0	0.27868
2426756|F|0--40	0.797468	2	0.323025	0	0.270853
4776135|F|0--20	0.8	2	0.32	0	0.2688
4771189|F|0--16	0.8	2	0.32	0	0.2688
100183131|F|0--7	0.8	2	0.32	0	0.2688
9708953|F|0--41	0.802632	2	0.316828	0	0.266638
2436606|F|0--62	0.810127	2	0.307643	0	0.260321
4582239|F|0--40	0.813333	2	0.303644	0	0.257544
7061083|F|0--10	0.818182	2	0.297521	0	0.253261
2603065|F|0--51	0.818182	2	0.297521	0	0.253261
5585530|F|0--35	0.820513	2	0.294543	0	0.251165
2393368|F|0--64	0.8375	2	0.272188	0	0.235144
4773601|F|0--33	0.842105	2	0.265928	0	0.230569
9721282|F|0--10	0.844156	2	0.263114	0	0.228499
7048477|F|0--11	0.844156	2	0.263114	0	0.228499
2399599|F|0--53	0.848101	2	0.257651	0	0.224459
100183220|F|0--53	0.855263	2	0.247576	0	0.216929
2387744|F|0--56	0.860215	2	0.24049	0	0.211572
100256388|F|0--28	0.860759	2	0.239705	0	0.210976
100183897|F|0--36	0.8625	2	0.237187	0	0.209059
4769097|F|0--58	0.871795	2	0.223537	0	0.198553
4772864|F|0--16	0.871795	2	0.223537	0	0.198553
100057910|F|0--54	0.876543	2	0.21643	0	0.193009
100059739|F|0--20	0.881579	2	0.208795	0	0.186997
4582277|F|0--15	0.883117	2	0.206443	0	0.185134
4584497|F|0--22	0.884615	2	0.204142	0	0.183305
2383828|F|0--38	0.886076	2	0.201891	0	0.181511
100162520|F|0--49	0.886076	2	0.201891	0	0.181511
7047228|F|0--29	0.888889	2	0.197531	0	0.178022
9688913|F|0--53	0.890244	2	0.195419	0	0.176325
9699013|F|0--39	0.891304	2	0.193762	0	0.17499
100163758|F|0--33	0.892473	2	0.19193	0	0.173511
4773254|F|0--10	0.892473	2	0.19193	0	0.173511
100061553|F|0--28	0.892857	2	0.191327	0	0.173024
4765164|F|0--30	0.892857	2	0.191327	0	0.173024
2587207|F|0--8	0.896104	2	0.186203	0	0.168868
4775280|F|0--25	0.897727	2	0.183626	0	0.166767
7049851|F|0--10	0.898734	2	0.182022	0	0.165456
2455801|F|0--26	0.898734	2	0.182022	0	0.165456
2516098|F|0--57	0.9	2	0.18	0	0.1638
100163548|F|0--10	0.902439	2	0.176086	0	0.160583
4775758|F|0--65	0.903614	2	0.174191	0	0.15902
2407444|F|0--28	0.904762	2	0.172336	0	0.157486
4772747|F|0--7	0.906667	2	0.169244	0	0.154923
2434777|F|0--33	0.906667	2	0.169244	0	0.154923
7047685|F|0--21	0.907895	2	0.167244	0	0.153259
2440306|F|0--26	0.909091	2	0.165289	0	0.151629
2429148|F|0--30	0.909091	2	0.165289	0	0.151629
5586662|F|0--5	0.910112	2	0.163616	0	0.150231
4584956|F|0--64	0.910112	2	0.163616	0	0.150231
9705759|F|0--54	0.910256	2	0.163379	0	0.150033
5585701|F|0--62	0.911392	2	0.161513	0	0.148469
2509666|F|0--51	0.912088	2	0.160367	0	0.147508
9702304|F|0--34	0.913043	2	0.15879	0	0.146183
2431101|F|0--21	0.91358	2	0.157903	0	0.145436
2382681|F|0--40	0.913978	2	0.157244	0	0.144881
2580115|F|0--68	0.914634	2	0.156157	0	0.143965
100196512|F|0--23	0.914634	2	0.156157	0	0.143965
4583525|F|0--56	0.914634	2	0.156157	0	0.143965
7060297|F|0--47	0.915663	2	0.154449	0	0.142522
4590253|F|0--9	0.916667	2	0.152778	0	0.141107
2578080|F|0--31	0.916667	2	0.152778	0	0.141107
4764759|F|0--63	0.917647	2	0.151142	0	0.13972
100231506|F|0--9	0.917647	2	0.151142	0	0.13972
9710915|F|0--35	0.918605	2	0.14954	0	0.138359
2540586|F|0--66	0.918605	2	0.14954	0	0.138359
9690113|F|0--20	0.92	2	0.1472	0	0.136366
100173179|F|0--30	0.92	2	0.1472	0	0.136366
100129282|F|0--64	0.920455	2	0.146436	0	0.135714
4590111|F|0--30	0.921053	2	0.145429	0	0.134855
2378316|F|0--45	0.921053	2	0.145429	0	0.134855
9688401|F|0--15	0.921053	2	0.145429	0	0.134855
2514262|F|0--62	0.921053	2	0.145429	0	0.134855
2446193|F|0--24	0.921348	2	0.144931	0	0.134429
4584737|F|0--64	0.922078	2	0.1437	0	0.133376
100222817|F|0--47	0.922078	2	0.1437	0	0.133376
7050369|F|0--28	0.922078	2	0.1437	0	0.133376
4770991|F|0--50	0.922078	2	0.1437	0	0.133376
2577801|F|0--32	0.922222	2	0.143457	0	0.133167
4774902|F|0--65	0.922222	2	0.143457	0	0.133167
2527114|F|0--53	0.923077	2	0.142012	0	0.131928
2478667|F|0--25	0.924051	2	0.140362	0	0.130511
100056147|F|0--54	0.924051	2	0.140362	0	0.130511
4773826|F|0--41	0.924051	2	0.140362	0	0.130511
100127866|F|0--49	0.925	2	0.13875	0	0.129124
4772020|F|0--65	0.925	2	0.13875	0	0.129124
9705430|F|0--65	0.925532	2	0.137845	0	0.128345
2430708|F|0--50	0.927711	2	0.134127	0	0.125132
2616727|F|0--18	0.927711	2	0.134127	0	0.125132
4774011|F|0--60	0.929412	2	0.131211	0	0.122603
2455392|F|0--59	0.929412	2	0.131211	0	0.122603
2532086|F|0--31	0.930233	2	0.1298	0	0.121376
4771716|F|0--12	0.930233	2	0.1298	0	0.121376
100222817|F|0--48	0.930233	2	0.1298	0	0.121376
4776462|F|0--43	0.930233	2	0.1298	0	0.121376
100265695|F|0--26	0.931034	2	0.128419	0	0.120173
7057200|F|0--66	0.931818	2	0.127066	0	0.118993
9694228|F|0--12	0.931818	2	0.127066	0	0.118993
4772879|F|0--48	0.933333	2	0.124444	0	0.116701
2442085|F|0--38	0.933333	2	0.124444	0	0.116701
100247091|F|0--16	0.933333	2	0.124444	0	0.116701
2517134|F|0--30	0.933333	2	0.124444	0	0.116701
9720124|F|0--14	0.933333	2	0.124444	0	0.116701
2449820|F|0--13	0.934211	2	0.122922	0	0.115367
5585364|F|0--5	0.935065	2	0.121437	0	0.114064
2432446|F|0--14	0.935065	2	0.121437	0	0.114064
5583724|F|0--12	0.935065	2	0.121437	0	0.114064
9696366|F|0--6	0.935065	2	0.121437	0	0.114064
2542368|F|0--16	0.935065	2	0.121437	0	0.114064
4580238|F|0--46	0.935484	2	0.120708	0	0.113422
7049163|F|0--29	0.93617	2	0.119511	0	0.11237
2381748|F|0--61	0.936709	2	0.118571	0	0.111541
2488797|F|0--40	0.936709	2	0.118571	0	0.111541
4778491|F|0--60	0.9375	2	0.117188	0	0.110321
2449083|F|0--26	0.9375	2	0.117188	0	0.110321
4589037|F|0--49	0.9375	2	0.117188	0	0.110321
9693947|F|0--7	0.938272	2	0.115836	0	0.109127
4773353|F|0--48	0.939024	2	0.114515	0	0.107958
9702829|F|0--52	0.939024	2	0.114515	0	0.107958
9698247|F|0--50	0.939759	2	0.113224	0	0.106814
2523967|F|0--22	0.939759	2	0.113224	0	0.106814
2605179|F|0--34	0.941176	2	0.110727	0	0.104596
2520243|F|0--61	0.941176	2	0.110727	0	0.104596
2394899|F|0--43	0.941176	2	0.110727	0	0.104596
2454427|F|0--18	0.941176	2	0.110727	0	0.104596
9694355|F|0--63	0.941176	2	0.110727	0	0.104596
4591223|F|0--14	0.94186	2	0.109519	0	0.103521
100057374|F|0--9	0.94186	2	0.109519	0	0.103521
2598233|F|0--53	0.942529	2	0.108337	0	0.102468
9679970|F|0--57	0.942529	2	0.108337	0	0.102468
2460317|F|0--9	0.942529	2	0.108337	0	0.102468
2559867|F|0--27	0.943182	2	0.10718	0	0.101436
7058122|F|0--13	0.943182	2	0.10718	0	0.101436
100058749|F|0--53	0.94382	2	0.106047	0	0.100424
7049308|F|0--18	0.946237	2	0.101746	0	0.0965698
4587690|F|0--67	0.946237	2	0.101746	0	0.0965698
2513640|F|0--54	0.946667	2	0.100978	0	0.0958795
100162852|F|0--60	0.946667	2	0.100978	0	0.0958795
4773065|F|0--68	0.946667	2	0.100978	0	0.0958795
100092346|F|0--36	0.947368	2	0.099723	0	0.0947507
100251315|F|0--18	0.947368	2	0.099723	0	0.0947507
2390011|F|0--43	0.948052	2	0.0984989	0	0.0936479
100126637|F|0--25	0.948052	2	0.0984989	0	0.0936479
100056464|F|0--27	0.948052	2	0.0984989	0	0.0936479
9674832|F|0--44	0.948052	2	0.0984989	0	0.0936479
2564581|F|0--64	0.948052	2	0.0984989	0	0.0936479
4590853|F|0--36	0.948718	2	0.0973044	0	0.0925703
4582795|F|0--46	0.948718	2	0.0973044	0	0.0925703
2439704|F|0--43	0.949367	2	0.0961384	0	0.0915171
100058966|F|0--34	0.949367	2	0.0961384	0	0.0915171
2555492|F|0--55	0.949367	2	0.0961384	0	0.0915171
4770863|F|0--40	0.949367	2	0.0961384	0	0.0915171
2379824|F|0--67	0.95	2	0.095	0	0.0904875
2433751|F|0--8	0.95	2	0.095	0	0.0904875
2426786|F|0--14	0.95	2	0.095	0	0.0904875
2592032|F|0--61	0.95	2	0.095	0	0.0904875
4771591|F|0--34	0.95	2	0.095	0	0.0904875
100129530|F|0--46	0.95	2	0.095	0	0.0904875
7060297|F|0--65	0.95	2	0.095	0	0.0904875
100260700|F|0--19	0.95	2	0.095	0	0.0904875
4766591|F|0--35	0.950617	2	0.0938881	0	0.0894806
9695159|F|0--45	0.950617	2	0.0938881	0	0.0894806
4774955|F|0--39	0.950617	2	0.0938881	0	0.0894806
2445059|F|0--51	0.95122	2	0.0928019	0	0.0884958
2574060|F|0--59	0.95122	2	0.0928019	0	0.0884958
9681160|F|0--42	0.95122	2	0.0928019	0	0.0884958
2574307|F|0--8	0.951807	2	0.0917405	0	0.0875323
100057838|F|0--11	0.951807	2	0.0917405	0	0.0875323
4768286|F|0--45	0.951807	2	0.0917405	0	0.0875323
2568733|F|0--6	0.952381	2	0.0907029	0	0.0865894
9705799|F|0--17	0.952381	2	0.0907029	0	0.0865894
4772706|F|0--11	0.952381	2	0.0907029	0	0.0865894
7060917|F|0--16	0.952941	2	0.0896886	0	0.0856666
4774212|F|0--51	0.952941	2	0.0896886	0	0.0856666
4589253|F|0--34	0.952941	2	0.0896886	0	0.0856666
100056871|F|0--23	0.952941	2	0.0896886	0	0.0856666
4775124|F|0--27	0.954023	2	0.0877263	0	0.0838783
4771165|F|0--52	0.954023	2	0.0877263	0	0.0838783
2422659|F|0--11	0.954545	2	0.0867769	0	0.0830117
2391610|F|0--60	0.954545	2	0.0867769	0	0.0830117
9703196|F|0--64	0.954545	2	0.0867769	0	0.0830117
4776791|F|0--17	0.955056	2	0.0858477	0	0.0821628
7049281|F|0--60	0.955556	2	0.0849383	0	0.081331
2531698|F|0--22	0.955556	2	0.0849383	0	0.081331
2511284|F|0--34	0.955556	2	0.0849383	0	0.081331
4773153|F|0--60	0.956044	2	0.0840478	0	0.0805158
4578676|F|0--5	0.956044	2	0.0840478	0	0.0805158
7048207|F|0--28	0.956522	2	0.0831758	0	0.0797167
4576493|F|0--9	0.956989	2	0.0823217	0	0.0789332
2448824|F|0--20	0.956989	2	0.0823217	0	0.0789332
2429865|F|0--30	0.956989	2	0.0823217	0	0.0789332
4581938|F|0--20	0.956989	2	0.0823217	0	0.0789332
4591971|F|0--49	0.957447	2	0.0814848	0	0.0781649
100185223|F|0--42	0.96	2	0.0768	0	0.0738509
9666921|F|0--52	0.96	2	0.0768	0	0.0738509
2436069|F|0--37	0.96	2	0.0768	0	0.0738509
100190831|F|0--30	0.96	2	0.0768	0	0.0738509
4771512|F|0--9	0.96	2	0.0768	0	0.0738509
5586710|F|0--13	0.96	2	0.0768	0	0.0738509
5585302|F|0--16	0.960526	2	0.075831	0	0.0729559
100132332|F|0--65	0.960526	2	0.075831	0	0.0729559
4583498|F|0--54	0.960526	2	0.075831	0	0.0729559
4769563|F|0--10	0.960526	2	0.075831	0	0.0729559
4774503|F|0--61	0.960526	2	0.075831	0	0.0729559
9698800|F|0--24	0.960526	2	0.075831	0	0.0729559
9667232|F|0--22	0.960526	2	0.075831	0	0.0729559
100057747|F|0--5	0.961039	2	0.0748862	0	0.0720822
7059167|F|0--46	0.961039	2	0.0748862	0	0.0720822
2447870|F|0--8	0.961039	2	0.0748862	0	0.0720822
9697918|F|0--18	0.961039	2	0.0748862	0	0.0720822
4772245|F|0--30	0.961039	2	0.0748862	0	0.0720822
4773107|F|0--13	0.961039	2	0.0748862	0	0.0720822
2408685|F|0--6	0.961538	2	0.0739645	0	0.0712291
4778246|F|0--60	0.961538	2	0.0739645	0	0.0712291
2429587|F|0--26	0.961538	2	0.0739645	0	0.0712291
4582124|F|0--12	0.961538	2	0.0739645	0	0.0712291
4771337|F|0--16	0.961538	2	0.0739645	0	0.0712291
7057242|F|0--63	0.962025	2	0.0730652	0	0.070396
2423189|F|0--9	0.962025	2	0.0730652	0	0.070396
2438684|F|0--65	0.962025	2	0.0730652	0	0.070396
2453851|F|0--13	0.962025	2	0.0730652	0	0.070396
2501189|F|0--46	0.962025	2	0.0730652	0	0.070396
5585933|F|0--28	0.9625	2	0.0721875	0	0.069582
4583264|F|0--42	0.9625	2	0.0721875	0	0.069582
2507895|F|0--35	0.9625	2	0.0721875	0	0.069582
2454087|F|0--60	0.9625	2	0.0721875	0	0.069582
4583264|F|0--13	0.9625	2	0.0721875	0	0.069582
4581773|F|0--26	0.962963	2	0.0713306	0	0.0687866
4775698|F|0--8	0.962963	2	0.0713306	0	0.0687866
100198003|F|0--34	0.962963	2	0.0713306	0	0.0687866
100230737|F|0--35	0.962963	2	0.0713306	0	0.0687866
2510902|F|0--10	0.963415	2	0.0704938	0	0.0680091
2489143|F|0--11	0.963415	2	0.0704938	0	0.0680091
2415388|F|0--66	0.963415	2	0.0704938	0	0.0680091
2433345|F|0--40	0.963415	2	0.0704938	0	0.0680091
5584665|F|0--39	0.963855	2	0.0696763	0	0.0672489
2432709|F|0--10	0.963855	2	0.0696763	0	0.0672489
4582860|F|0--28	0.963855	2	0.0696763	0	0.0672489
4767673|F|0--8	0.963855	2	0.0696763	0	0.0672489
2593454|F|0--20	0.963855	2	0.0696763	0	0.0672489
7057191|F|0--35	0.963855	2	0.0696763	0	0.0672489
100224395|F|0--17	0.964286	2	0.0688776	0	0.0665055
9687723|F|0--21	0.964286	2	0.0688776	0	0.0665055
5587133|F|0--24	0.964286	2	0.0688776	0	0.0665055
4768373|F|0--45	0.964286	2	0.0688776	0	0.0665055
5588734|F|0--6	0.964286	2	0.0688776	0	0.0665055
2437535|F|0--49	0.964706	2	0.0680969	0	0.0657783
5587815|F|0--20	0.964706	2	0.0680969	0	0.0657783
9688648|F|0--50	0.964706	2	0.0680969	0	0.0657783
4581704|F|0--44	0.964706	2	0.0680969	0	0.0657783
2506212|F|0--60	0.964706	2	0.0680969	0	0.0657783
2475482|F|0--28	0.965116	2	0.0673337	0	0.0650668
7048400|F|0--29	0.965116	2	0.0673337	0	0.0650668
9710417|F|0--41	0.965116	2	0.0673337	0	0.0650668
2439291|F|0--40	0.965116	2	0.0673337	0	0.0650668
4584236|F|0--23	0.965116	2	0.0673337	0	0.0650668
100131276|F|0--7	0.965116	2	0.0673337	0	0.0650668
100189565|F|0--14	0.965517	2	0.0665874	0	0.0643705
2449936|F|0--31	0.965517	2	0.0665874	0	0.0643705
4775263|F|0--15	0.965517	2	0.0665874	0	0.0643705
9698170|F|0--28	0.965909	2	0.0658574	0	0.0636888
100056288|F|0--62	0.965909	2	0.0658574	0	0.0636888
7050562|F|0--31	0.965909	2	0.0658574	0	0.0636888
2381734|F|0--11	0.965909	2	0.0658574	0	0.0636888
100172379|F|0--11	0.965909	2	0.0658574	0	0.0636888
5585129|F|0--37	0.965909	2	0.0658574	0	0.0636888
100164119|F|0--64	0.966292	2	0.0651433	0	0.0630215
4589448|F|0--54	0.966292	2	0.0651433	0	0.0630215
2425912|F|0--16	0.966292	2	0.0651433	0	0.0630215
2418729|F|0--5	0.966292	2	0.0651433	0	0.0630215
2376403|F|0--40	0.966292	2	0.0651433	0	0.0630215
2445870|F|0--54	0.966667	2	0.0644444	0	0.0623679
2507643|F|0--23	0.966667	2	0.0644444	0	0.0623679
7050553|F|0--15	0.966667	2	0.0644444	0	0.0623679
2527488|F|0--24	0.967033	2	0.0637604	0	0.0617277
100197724|F|0--28	0.967033	2	0.0637604	0	0.0617277
2581175|F|0--35	0.967033	2	0.0637604	0	0.0617277
4773796|F|0--33	0.967391	2	0.0630907	0	0.0611005
7060544|F|0--15	0.967391	2	0.0630907	0	0.0611005
2377537|F|0--15	0.967391	2	0.0630907	0	0.0611005
7058233|F|0--13	0.967391	2	0.0630907	0	0.0611005
9688044|F|0--63	0.967742	2	0.062435	0	0.0604859
4579056|F|0--18	0.967742	2	0.062435	0	0.0604859
9694124|F|0--6	0.967742	2	0.062435	0	0.0604859
4764853|F|0--54	0.968085	2	0.0617927	0	0.0598835
4769113|F|0--37	0.968085	2	0.0617927	0	0.0598835
9693147|F|0--59	0.968085	2	0.0617927	0	0.0598835
2426437|F|0--38	0.968085	2	0.0617927	0	0.0598835
5585439|F|0--32	0.968085	2	0.0617927	0	0.0598835
4770777|F|0--67	0.968085	2	0.0617927	0	0.0598835
2431000|F|0--67	0.973333	2	0.0519111	0	0.0505637
100143796|F|0--9	0.973333	2	0.0519111	0	0.0505637
4773826|F|0--24	0.973333	2	0.0519111	0	0.0505637
4583822|F|0--68	0.973333	2	0.0519111	0	0.0505637
100059575|F|0--55	0.973333	2	0.0519111	0	0.0505637
100144949|F|0--33	0.973333	2	0.0519111	0	0.0505637
4593166|F|0--41	0.973333	2	0.0519111	0	0.0505637
4586483|F|0--11	0.973333	2	0.0519111	0	0.0505637
7060550|F|0--41	0.973333	2	0.0519111	0	0.0505637
4778401|F|0--59	0.973333	2	0.0519111	0	0.0505637
9691516|F|0--30	0.973333	2	0.0519111	0	0.0505637
100238146|F|0--47	0.973333	2	0.0519111	0	0.0505637
4774503|F|0--52	0.973333	2	0.0519111	0	0.0505637
4579518|F|0--11	0.973333	2	0.0519111	0	0.0505637
9713031|F|0--10	0.973333	2	0.0519111	0	0.0505637
4575720|F|0--21	0.973684	2	0.0512465	0	0.0499334
4772194|F|0--47	0.973684	2	0.0512465	0	0.0499334
100184635|F|0--54	0.973684	2	0.0512465	0	0.0499334
100206418|F|0--41	0.973684	2	0.0512465	0	0.0499334
2393176|F|0--41	0.973684	2	0.0512465	0	0.0499334
100124482|F|0--5	0.973684	2	0.0512465	0	0.0499334
100173235|F|0--11	0.973684	2	0.0512465	0	0.0499334
4582653|F|0--34	0.973684	2	0.0512465	0	0.0499334
100163686|F|0--36	0.973684	2	0.0512465	0	0.0499334
2477082|F|0--59	0.973684	2	0.0512465	0	0.0499334
4766273|F|0--65	0.973684	2	0.0512465	0	0.0499334
2641003|F|0--33	0.973684	2	0.0512465	0	0.0499334
100209787|F|0--14	0.973684	2	0.0512465	0	0.0499334
4779919|F|0--47	0.973684	2	0.0512465	0	0.0499334
9674613|F|0--19	0.973684	2	0.0512465	0	0.0499334
7058388|F|0--14	0.973684	2	0.0512465	0	0.0499334
2558260|F|0--65	0.973684	2	0.0512465	0	0.0499334
2554468|F|0--48	0.973684	2	0.0512465	0	0.0499334
100163548|F|0--41	0.973684	2	0.0512465	0	0.0499334
2436497|F|0--28	0.974026	2	0.0505988	0	0.0493186
100263839|F|0--14	0.974026	2	0.0505988	0	0.0493186
9666858|F|0--27	0.974026	2	0.0505988	0	0.0493186
2578266|F|0--44	0.974026	2	0.0505988	0	0.0493186
100161703|F|0--49	0.974026	2	0.0505988	0	0.0493186
100058671|F|0--55	0.974026	2	0.0505988	0	0.0493186
2439704|F|0--10	0.974026	2	0.0505988	0	0.0493186
4768780|F|0--19	0.974026	2	0.0505988	0	0.0493186
4764275|F|0--20	0.974026	2	0.0505988	0	0.0493186
100242780|F|0--6	0.974026	2	0.0505988	0	0.0493186
9714971|F|0--11	0.974026	2	0.0505988	0	0.0493186
4765551|F|0--36	0.974026	2	0.0505988	0	0.0493186
4578781|F|0--61	0.974359	2	0.0499671	0	0.0487188
2393640|F|0--29	0.974359	2	0.0499671	0	0.0487188
100144467|F|0--40	0.974359	2	0.0499671	0	0.0487188
100184413|F|0--28	0.974359	2	0.0499671	0	0.0487188
4576925|F|0--34	0.974359	2	0.0499671	0	0.0487188
4769186|F|0--44	0.974359	2	0.0499671	0	0.0487188
9679099|F|0--64	0.974359	2	0.0499671	0	0.0487188
100165376|F|0--65	0.974359	2	0.0499671	0	0.0487188
4578856|F|0--16	0.974684	2	0.0493511	0	0.0481333
100173541|F|0--17	0.974684	2	0.0493511	0	0.0481333
100233709|F|0--27	0.974684	2	0.0493511	0	0.0481333
4579914|F|0--59	0.974684	2	0.0493511	0	0.0481333
9710658|F|0--20	0.974684	2	0.0493511	0	0.0481333
100164176|F|0--59	0.974684	2	0.0493511	0	0.0481333
100206691|F|0--28	0.974684	2	0.0493511	0	0.0481333
9688243|F|0--12	0.974684	2	0.0493511	0	0.0481333
100060355|F|0--22	0.975	2	0.04875	0	0.0475617
9693258|F|0--13	0.975	2	0.04875	0	0.0475617
9679637|F|0--19	0.975	2	0.04875	0	0.0475617
4584275|F|0--23	0.975	2	0.04875	0	0.0475617
7048955|F|0--26	0.975	2	0.04875	0	0.0475617
4587843|F|0--44	0.975	2	0.04875	0	0.0475617
7059348|F|0--28	0.975309	2	0.0481634	0	0.0470035
9690161|F|0--17	0.975309	2	0.0481634	0	0.0470035
9701616|F|0--12	0.975309	2	0.0481634	0	0.0470035
4584598|F|0--17	0.975309	2	0.0481634	0	0.0470035
4576326|F|0--27	0.975309	2	0.0481634	0	0.0470035
9705251|F|0--39	0.975309	2	0.0481634	0	0.0470035
4589815|F|0--47	0.975309	2	0.0481634	0	0.0470035
2385427|F|0--21	0.975309	2	0.0481634	0	0.0470035
5586664|F|0--19	0.975309	2	0.0481634	0	0.0470035
100127442|F|0--6	0.975309	2	0.0481634	0	0.0470035
4771347|F|0--12	0.975309	2	0.0481634	0	0.0470035
2417428|F|0--53	0.975309	2	0.0481634	0	0.0470035
100057896|F|0--11	0.97561	2	0.0475907	0	0.0464583
2379644|F|0--17	0.97561	2	0.0475907	0	0.0464583
100222816|F|0--39	0.97561	2	0.0475907	0	0.0464583
100093943|F|0--7	0.97561	2	0.0475907	0	0.0464583
4773167|F|0--54	0.97561	2	0.0475907	0	0.0464583
7049894|F|0--25	0.97561	2	0.0475907	0	0.0464583
100222816|F|0--32	0.97561	2	0.0475907	0	0.0464583
2553528|F|0--49	0.97561	2	0.0475907	0	0.0464583
2440584|F|0--31	0.975904	2	0.0470315	0	0.0459255
2470453|F|0--9	0.975904	2	0.0470315	0	0.0459255
9692694|F|0--32	0.975904	2	0.0470315	0	0.0459255
100184290|F|0--55	0.975904	2	0.0470315	0	0.0459255
9705640|F|0--32	0.975904	2	0.0470315	0	0.0459255
2382523|F|0--5	0.975904	2	0.0470315	0	0.0459255
100127378|F|0--64	0.975904	2	0.0470315	0	0.0459255
2443196|F|0--36	0.975904	2	0.0470315	0	0.0459255
2468856|F|0--22	0.975904	2	0.0470315	0	0.0459255
4776175|F|0--11	0.975904	2	0.0470315	0	0.0459255
100183751|F|0--30	0.975904	2	0.0470315	0	0.0459255
2613084|F|0--43	0.975904	2	0.0470315	0	0.0459255
9625173|F|0--12	0.97619	2	0.0464853	0	0.0454048
4772057|F|0--19	0.97619	2	0.0464853	0	0.0454048
7047216|F|0--27	0.97619	2	0.0464853	0	0.0454048
100270622|F|0--27	0.97619	2	0.0464853	0	0.0454048
4778190|F|0--18	0.976471	2	0.0459516	0	0.0448958
2452095|F|0--62	0.976471	2	0.0459516	0	0.0448958
4584236|F|0--62	0.976471	2	0.0459516	0	0.0448958
100061506|F|0--24	0.976471	2	0.0459516	0	0.0448958
2505644|F|0--10	0.976471	2	0.0459516	0	0.0448958
2447130|F|0--45	0.976471	2	0.0459516	0	0.0448958
100144122|F|0--29	0.976471	2	0.0459516	0	0.0448958
100057812|F|0--56	0.976744	2	0.04543	0	0.044398
9701482|F|0--31	0.976744	2	0.04543	0	0.044398
100183961|F|0--38	0.976744	2	0.04543	0	0.044398
2530799|F|0--11	0.976744	2	0.04543	0	0.044398
4591604|F|0--10	0.976744	2	0.04543	0	0.044398
9668687|F|0--40	0.976744	2	0.04543	0	0.044398
4772791|F|0--14	0.976744	2	0.04543	0	0.044398
2395175|F|0--44	0.976744	2	0.04543	0	0.044398
100206430|F|0--55	0.976744	2	0.04543	0	0.044398
2509224|F|0--9	0.977011	2	0.0449201	0	0.0439112
4772131|F|0--24	0.977011	2	0.0449201	0	0.0439112
7060994|F|0--21	0.977011	2	0.0449201	0	0.0439112
100145427|F|0--16	0.977011	2	0.0449201	0	0.0439112
4589851|F|0--30	0.977011	2	0.0449201	0	0.0439112
2510509|F|0--5	0.977011	2	0.0449201	0	0.0439112
4776435|F|0--62	0.977011	2	0.0449201	0	0.0439112
100058883|F|0--28	0.977011	2	0.0449201	0	0.0439112
2509103|F|0--54	0.977011	2	0.0449201	0	0.0439112
2567309|F|0--7	0.977011	2	0.0449201	0	0.0439112
100196482|F|0--50	0.977011	2	0.0449201	0	0.0439112
4583198|F|0--29	0.977011	2	0.0449201	0	0.0439112
100092111|F|0--10	0.977011	2	0.0449201	0	0.0439112
100061474|F|0--49	0.977273	2	0.0444215	0	0.0434349
2518239|F|0--8	0.977273	2	0.0444215	0	0.0434349
100164119|F|0--8	0.977273	2	0.0444215	0	0.0434349
7048554|F|0--15	0.977273	2	0.0444215	0	0.0434349
4778336|F|0--55	0.977273	2	0.0444215	0	0.0434349
4774745|F|0--13	0.977273	2	0.0444215	0	0.0434349
5583537|F|0--18	0.977273	2	0.0444215	0	0.0434349
4773823|F|0--39	0.977528	2	0.0439338	0	0.0429688
5585480|F|0--6	0.977528	2	0.0439338	0	0.0429688
100227884|F|0--17	0.977528	2	0.0439338	0	0.0429688
5585270|F|0--47	0.977528	2	0.0439338	0	0.0429688
2387992|F|0--63	0.977528	2	0.0439338	0	0.0429688
5585587|F|0--52	0.977528	2	0.0439338	0	0.0429688
2415860|F|0--25	0.977528	2	0.0439338	0	0.0429688
2494354|F|0--18	0.977778	2	0.0434568	0	0.0425125
2530214|F|0--15	0.977778	2	0.0434568	0	0.0425125
4583988|F|0--56	0.977778	2	0.0434568	0	0.0425125
4770503|F|0--54	0.977778	2	0.0434568	0	0.0425125
100057873|F|0--52	0.977778	2	0.0434568	0	0.0425125
4588242|F|0--68	0.977778	2	0.0434568	0	0.0425125
100056524|F|0--60	0.978022	2	0.04299	0	0.0420659
7060140|F|0--13	0.978022	2	0.04299	0	0.0420659
2425529|F|0--11	0.978022	2	0.04299	0	0.0420659
9688624|F|0--35	0.978261	2	0.0425331	0	0.0416285
9687227|F|0--36	0.978261	2	0.0425331	0	0.0416285
2439661|F|0--46	0.978261	2	0.0425331	0	0.0416285
4773099|F|0--17	0.978261	2	0.0425331	0	0.0416285
2429800|F|0--55	0.978261	2	0.0425331	0	0.0416285
100057569|F|0--28	0.978261	2	0.0425331	0	0.0416285
2513490|F|0--11	0.978261	2	0.0425331	0	0.0416285
7048753|F|0--36	0.978261	2	0.0425331	0	0.0416285
100129278|F|0--34	0.978261	2	0.0425331	0	0.0416285
7048186|F|0--58	0.978495	2	0.0420858	0	0.0412002
2522942|F|0--44	0.978495	2	0.0420858	0	0.0412002
100144859|F|0--19	0.978495	2	0.0420858	0	0.0412002
100145624|F|0--6	0.978495	2	0.0420858	0	0.0412002
4583850|F|0--39	0.978495	2	0.0420858	0	0.0412002
2506245|F|0--47	0.978495	2	0.0420858	0	0.0412002
4771509|F|0--8	0.978495	2	0.0420858	0	0.0412002
2565807|F|0--17	0.978495	2	0.0420858	0	0.0412002
100162610|F|0--11	0.978495	2	0.0420858	0	0.0412002
2500290|F|0--13	0.978723	2	0.0416478	0	0.0407805
9705255|F|0--13	0.978723	2	0.0416478	0	0.0407805
2376968|F|0--29	0.978723	2	0.0416478	0	0.0407805
100128010|F|0--38	0.978723	2	0.0416478	0	0.0407805
100092196|F|0--5	0.986667	2	0.0263111	0	0.025965
4766124|F|0--22	0.986667	2	0.0263111	0	0.025965
100131803|F|0--13	0.986667	2	0.0263111	0	0.025965
4772245|F|0--9	0.986667	2	0.0263111	0	0.025965
100198336|F|0--53	0.986667	2	0.0263111	0	0.025965
100269445|F|0--6	0.986667	2	0.0263111	0	0.025965
4772529|F|0--25	0.986667	2	0.0263111	0	0.025965
4771789|F|0--26	0.986667	2	0.0263111	0	0.025965
100218734|F|0--5	0.986667	2	0.0263111	0	0.025965
2430910|F|0--35	0.986667	2	0.0263111	0	0.025965
2569110|F|0--21	0.986667	2	0.0263111	0	0.025965
4772194|F|0--24	0.986667	2	0.0263111	0	0.025965
100058654|F|0--54	0.986667	2	0.0263111	0	0.025965
4592289|F|0--33	0.986667	2	0.0263111	0	0.025965
9694018|F|0--24	0.986667	2	0.0263111	0	0.025965
2556745|F|0--48	0.986667	2	0.0263111	0	0.025965
2428112|F|0--14	0.986667	2	0.0263111	0	0.025965
2508417|F|0--24	0.986667	2	0.0263111	0	0.025965
3038089|F|0--63	0.986667	2	0.0263111	0	0.025965
5585319|F|0--66	0.986667	2	0.0263111	0	0.025965
100059237|F|0--51	0.986667	2	0.0263111	0	0.025965
100133301|F|0--20	0.986667	2	0.0263111	0	0.025965
9681405|F|0--44	0.986842	2	0.0259695	0	0.0256323
2532240|F|0--40	0.986842	2	0.0259695	0	0.0256323
9693448|F|0--12	0.986842	2	0.0259695	0	0.0256323
2617952|F|0--19	0.986842	2	0.0259695	0	0.0256323
9701873|F|0--54	0.986842	2	0.0259695	0	0.0256323
100128036|F|0--11	0.986842	2	0.0259695	0	0.0256323
2512594|F|0--18	0.986842	2	0.0259695	0	0.0256323
4585476|F|0--5	0.986842	2	0.0259695	0	0.0256323
9682238|F|0--41	0.986842	2	0.0259695	0	0.0256323
9714346|F|0--49	0.986842	2	0.0259695	0	0.0256323
2560255|F|0--38	0.986842	2	0.0259695	0	0.0256323
2465397|F|0--45	0.986842	2	0.0259695	0	0.0256323
4772755|F|0--11	0.986842	2	0.0259695	0	0.0256323
100242781|F|0--22	0.986842	2	0.0259695	0	0.0256323
2527274|F|0--33	0.986842	2	0.0259695	0	0.0256323
2463039|F|0--12	0.986842	2	0.0259695	0	0.0256323
4768450|F|0--18	0.986842	2	0.0259695	0	0.0256323
2461555|F|0--30	0.986842	2	0.0259695	0	0.0256323
100163472|F|0--19	0.986842	2	0.0259695	0	0.0256323
2541508|F|0--6	0.986842	2	0.0259695	0	0.0256323
4778297|F|0--31	0.986842	2	0.0259695	0	0.0256323
2463028|F|0--48	0.987013	2	0.0256367	0	0.0253081
100091245|F|0--27	0.987013	2	0.0256367	0	0.0253081
5583669|F|0--40	0.987013	2	0.0256367	0	0.0253081
4764242|F|0--8	0.987013	2	0.0256367	0	0.0253081
7050760|F|0--6	0.987013	2	0.0256367	0	0.0253081
2390184|F|0--31	0.987013	2	0.0256367	0	0.0253081
2523645|F|0--30	0.987013	2	0.0256367	0	0.0253081
9687876|F|0--21	0.987013	2	0.0256367	0	0.0253081
2531827|F|0--23	0.987013	2	0.0256367	0	0.0253081
2402902|F|0--16	0.987013	2	0.0256367	0	0.0253081
2430128|F|0--39	0.987013	2	0.0256367	0	0.0253081
100267519|F|0--30	0.987013	2	0.0256367	0	0.0253081
100258854|F|0--38	0.987013	2	0.0256367	0	0.0253081
5583669|F|0--28	0.987013	2	0.0256367	0	0.0253081
2426241|F|0--19	0.987013	2	0.0256367	0	0.0253081
2388607|F|0--48	0.987013	2	0.0256367	0	0.0253081
9669445|F|0--38	0.987013	2	0.0256367	0	0.0253081
5587043|F|0--10	0.987013	2	0.0256367	0	0.0253081
9693843|F|0--68	0.987013	2	0.0256367	0	0.0253081
4774860|F|0--23	0.987013	2	0.0256367	0	0.0253081
9700139|F|0--63	0.987179	2	0.0253123	0	0.0249919
4772536|F|0--15	0.987179	2	0.0253123	0	0.0249919
2534803|F|0--9	0.987179	2	0.0253123	0	0.0249919
100243230|F|0--27	0.987179	2	0.0253123	0	0.0249919
4770750|F|0--19	0.987179	2	0.0253123	0	0.0249919
4764708|F|0--61	0.987179	2	0.0253123	0	0.0249919
4580745|F|0--22	0.987179	2	0.0253123	0	0.0249919
2440792|F|0--52	0.987179	2	0.0253123	0	0.0249919
100091175|F|0--16	0.987179	2	0.0253123	0	0.0249919
4578966|F|0--25	0.987179	2	0.0253123	0	0.0249919
2537168|F|0--41	0.987179	2	0.0253123	0	0.0249919
2530438|F|0--5	0.987179	2	0.0253123	0	0.0249919
2443257|F|0--31	0.987179	2	0.0253123	0	0.0249919
4765831|F|0--17	0.987179	2	0.0253123	0	0.0249919
100262757|F|0--27	0.987179	2	0.0253123	0	0.0249919
2616727|F|0--55	0.987179	2	0.0253123	0	0.0249919
2458315|F|0--45	0.987179	2	0.0253123	0	0.0249919
100174007|F|0--8	0.987179	2	0.0253123	0	0.0249919
2574166|F|0--21	0.987179	2	0.0253123	0	0.0249919
100057882|F|0--52	0.987342	2	0.024996	0	0.0246836
7051273|F|0--27	0.987342	2	0.024996	0	0.0246836
4580351|F|0--13	0.987342	2	0.024996	0	0.0246836
7061045|F|0--10	0.987342	2	0.024996	0	0.0246836
2550511|F|0--59	0.987342	2	0.024996	0	0.0246836
2451371|F|0--53	0.987342	2	0.024996	0	0.0246836
9713781|F|0--11	0.987342	2	0.024996	0	0.0246836
100209375|F|0--13	0.987342	2	0.024996	0	0.0246836
4772348|F|0--36	0.987342	2	0.024996	0	0.0246836
2472528|F|0--13	0.987342	2	0.024996	0	0.0246836
9699789|F|0--23	0.987342	2	0.024996	0	0.0246836
5583762|F|0--32	0.987342	2	0.024996	0	0.0246836
4579431|F|0--32	0.987342	2	0.024996	0	0.0246836
9719202|F|0--8	0.987342	2	0.024996	0	0.0246836
100266327|F|0--39	0.987342	2	0.024996	0	0.0246836
4575818|F|0--58	0.987342	2	0.024996	0	0.0246836
9688334|F|0--19	0.987342	2	0.024996	0	0.0246836
4583001|F|0--51	0.9875	2	0.0246875	0	0.0243828
4594068|F|0--8	0.9875	2	0.0246875	0	0.0243828
4778193|F|0--37	0.9875	2	0.0246875	0	0.0243828
100092394|F|0--20	0.9875	2	0.0246875	0	0.0243828
4576452|F|0--40	0.9875	2	0.0246875	0	0.0243828
4774291|F|0--37	0.9875	2	0.0246875	0	0.0243828
9685750|F|0--12	0.9875	2	0.0246875	0	0.0243828
4772082|F|0--42	0.9875	2	0.0246875	0	0.0243828
100261401|F|0--36	0.9875	2	0.0246875	0	0.0243828
9710888|F|0--65	0.9875	2	0.0246875	0	0.0243828
5585338|F|0--30	0.9875	2	0.0246875	0	0.0243828
2414402|F|0--54	0.9875	2	0.0246875	0	0.0243828
4768170|F|0--33	0.9875	2	0.0246875	0	0.0243828
100126184|F|0--63	0.9875	2	0.0246875	0	0.0243828
7057019|F|0--32	0.9875	2	0.0246875	0	0.0243828
4774636|F|0--19	0.9875	2	0.0246875	0	0.0243828
100161995|F|0--38	0.9875	2	0.0246875	0	0.0243828
100172960|F|0--8	0.9875	2	0.0246875	0	0.0243828
100057030|F|0--37	0.9875	2	0.0246875	0	0.0243828
2613685|F|0--52	0.987654	2	0.0243865	0	0.0240892
7048515|F|0--17	0.987654	2	0.0243865	0	0.0240892
4589746|F|0--50	0.987654	2	0.0243865	0	0.0240892
2432709|F|0--52	0.987654	2	0.0243865	0	0.0240892
9705155|F|0--19	0.987654	2	0.0243865	0	0.0240892
9698856|F|0--19	0.987654	2	0.0243865	0	0.0240892
9693492|F|0--20	0.987654	2	0.0243865	0	0.0240892
2477526|F|0--22	0.987654	2	0.0243865	0	0.0240892
2454929|F|0--39	0.987654	2	0.0243865	0	0.0240892
9667020|F|0--64	0.987654	2	0.0243865	0	0.0240892
5583672|F|0--41	0.987654	2	0.0243865	0	0.0240892
7057067|F|0--45	0.987805	2	0.0240928	0	0.0238026
100126196|F|0--59	0.987805	2	0.0240928	0	0.0238026
2432990|F|0--37	0.987805	2	0.0240928	0	0.0238026
9695446|F|0--51	0.987805	2	0.0240928	0	0.0238026
4772833|F|0--38	0.987805	2	0.0240928	0	0.0238026
7051179|F|0--19	0.987805	2	0.0240928	0	0.0238026
7047162|F|0--61	0.987805	2	0.0240928	0	0.0238026
9666404|F|0--22	0.987805	2	0.0240928	0	0.0238026
4769552|F|0--25	0.987805	2	0.0240928	0	0.0238026
100129281|F|0--34	0.987805	2	0.0240928	0	0.0238026
2510388|F|0--62	0.987805	2	0.0240928	0	0.0238026
9703644|F|0--31	0.987805	2	0.0240928	0	0.0238026
4776226|F|0--23	0.987805	2	0.0240928	0	0.0238026
9708425|F|0--7	0.987805	2	0.0240928	0	0.0238026
100212625|F|0--8	0.987805	2	0.0240928	0	0.0238026
7048208|F|0--35	0.987805	2	0.0240928	0	0.0238026
2449510|F|0--39	0.987805	2	0.0240928	0	0.0238026
9679779|F|0--30	0.987952	2	0.0238061	0	0.0235227
2448054|F|0--35	0.987952	2	0.0238061	0	0.0235227
5583317|F|0--9	0.987952	2	0.0238061	0	0.0235227
4592625|F|0--28	0.987952	2	0.0238061	0	0.0235227
4772157|F|0--50	0.987952	2	0.0238061	0	0.0235227
100172820|F|0--18	0.987952	2	0.0238061	0	0.0235227
9719554|F|0--24	0.987952	2	0.0238061	0	0.0235227
2473828|F|0--18	0.987952	2	0.0238061	0	0.0235227
2425348|F|0--67	0.987952	2	0.0238061	0	0.0235227
4779835|F|0--5	0.987952	2	0.0238061	0	0.0235227
4579891|F|0--24	0.987952	2	0.0238061	0	0.0235227
2526860|F|0--55	0.987952	2	0.0238061	0	0.0235227
2476571|F|0--39	0.987952	2	0.0238061	0	0.0235227
4582292|F|0--50	0.987952	2	0.0238061	0	0.0235227
100190172|F|0--20	0.987952	2	0.0238061	0	0.0235227
2433800|F|0--32	0.987952	2	0.0238061	0	0.0235227
4584772|F|0--48	0.987952	2	0.0238061	0	0.0235227
9682202|F|0--57	0.987952	2	0.0238061	0	0.0235227
2447553|F|0--21	0.987952	2	0.0238061	0	0.0235227
9712535|F|0--7	0.987952	2	0.0238061	0	0.0235227
4765018|F|0--20	0.988095	2	0.0235261	0	0.0232493
9682631|F|0--14	0.988095	2	0.0235261	0	0.0232493
7049967|F|0--19	0.988095	2	0.0235261	0	0.0232493
7048410|F|0--40	0.988095	2	0.0235261	0	0.0232493
2573763|F|0--24	0.988095	2	0.0235261	0	0.0232493
4580195|F|0--13	0.988095	2	0.0235261	0	0.0232493
2379599|F|0--24	0.988095	2	0.0235261	0	0.0232493
100160300|F|0--47	0.988095	2	0.0235261	0	0.0232493
9718003|F|0--65	0.988095	2	0.0235261	0	0.0232493
4776558|F|0--15	0.988095	2	0.0235261	0	0.0232493
100057347|F|0--29	0.988235	2	0.0232526	0	0.0229823
100127705|F|0--5	0.988235	2	0.0232526	0	0.0229823
2389942|F|0--5	0.988235	2	0.0232526	0	0.0229823
4767902|F|0--27	0.988235	2	0.0232526	0	0.0229823
2381703|F|0--25	0.988235	2	0.0232526	0	0.0229823
100215186|F|0--42	0.988235	2	0.0232526	0	0.0229823
100058365|F|0--40	0.988235	2	0.0232526	0	0.0229823
9688030|F|0--6	0.988235	2	0.0232526	0	0.0229823
2386225|F|0--19	0.988235	2	0.0232526	0	0.0229823
4592586|F|0--30	0.988235	2	0.0232526	0	0.0229823
2558110|F|0--51	0.988235	2	0.0232526	0	0.0229823
2554131|F|0--19	0.988235	2	0.0232526	0	0.0229823
2638074|F|0--27	0.988372	2	0.0229854	0	0.0227212
2388772|F|0--28	0.988372	2	0.0229854	0	0.0227212
100172486|F|0--5	0.988372	2	0.0229854	0	0.0227212
2579595|F|0--68	0.988372	2	0.0229854	0	0.0227212
9665756|F|0--12	0.988372	2	0.0229854	0	0.0227212
4772434|F|0--51	0.988372	2	0.0229854	0	0.0227212
9668981|F|0--8	0.988372	2	0.0229854	0	0.0227212
4778504|F|0--21	0.988372	2	0.0229854	0	0.0227212
2556278|F|0--36	0.988372	2	0.0229854	0	0.0227212
5588138|F|0--51	0.988372	2	0.0229854	0	0.0227212
100056532|F|0--35	0.988372	2	0.0229854	0	0.0227212
9682225|F|0--19	0.988372	2	0.0229854	0	0.0227212
7050615|F|0--42	0.988372	2	0.0229854	0	0.0227212
2491139|F|0--35	0.988372	2	0.0229854	0	0.0227212
4583885|F|0--31	0.988372	2	0.0229854	0	0.0227212
4578872|F|0--32	0.988372	2	0.0229854	0	0.0227212
100163971|F|0--61	0.988372	2	0.0229854	0	0.0227212
7049485|F|0--39	0.988372	2	0.0229854	0	0.0227212
2468641|F|0--43	0.988372	2	0.0229854	0	0.0227212
100056107|F|0--13	0.988506	2	0.0227243	0	0.0224661
2514827|F|0--13	0.988506	2	0.0227243	0	0.0224661
100058332|F|0--12	0.988506	2	0.0227243	0	0.0224661
2515371|F|0--50	0.988506	2	0.0227243	0	0.0224661
100236114|F|0--20	0.988506	2	0.0227243	0	0.0224661
2531698|F|0--18	0.988506	2	0.0227243	0	0.0224661
2607051|F|0--53	0.988506	2	0.0227243	0	0.0224661
100182737|F|0--17	0.988506	2	0.0227243	0	0.0224661
2563865|F|0--56	0.988506	2	0.0227243	0	0.0224661
7049281|F|0--5	0.988506	2	0.0227243	0	0.0224661
100058693|F|0--26	0.988506	2	0.0227243	0	0.0224661
9691668|F|0--12	0.988506	2	0.0227243	0	0.0224661
4579025|F|0--22	0.988506	2	0.0227243	0	0.0224661
7050793|F|0--19	0.988506	2	0.0227243	0	0.0224661
100172233|F|0--9	0.988506	2	0.0227243	0	0.0224661
4771161|F|0--34	0.988506	2	0.0227243	0	0.0224661
4772718|F|0--54	0.988506	2	0.0227243	0	0.0224661
2446794|F|0--11	0.988506	2	0.0227243	0	0.0224661
2561790|F|0--62	0.988506	2	0.0227243	0	0.0224661
100163911|F|0--56	0.988506	2	0.0227243	0	0.0224661
2434680|F|0--14	0.988636	2	0.022469	0	0.0222166
4583504|F|0--50	0.988636	2	0.022469	0	0.0222166
4771905|F|0--19	0.988636	2	0.022469	0	0.0222166
2425861|F|0--11	0.988636	2	0.022469	0	0.0222166
4777210|F|0--17	0.988636	2	0.022469	0	0.0222166
2415860|F|0--47	0.988636	2	0.022469	0	0.0222166
4582310|F|0--54	0.988636	2	0.022469	0	0.0222166
2435287|F|0--6	0.988636	2	0.022469	0	0.0222166
2590532|F|0--42	0.988636	2	0.022469	0	0.0222166
2574218|F|0--19	0.988636	2	0.022469	0	0.0222166
2560636|F|0--5	0.988764	2	0.0222194	0	0.0219726
2508290|F|0--28	0.988764	2	0.0222194	0	0.0219726
7048684|F|0--30	0.988764	2	0.0222194	0	0.0219726
100190180|F|0--22	0.988764	2	0.0222194	0	0.0219726
2514195|F|0--23	0.988764	2	0.0222194	0	0.0219726
100212626|F|0--12	0.988764	2	0.0222194	0	0.0219726
4766174|F|0--66	0.988764	2	0.0222194	0	0.0219726
5590396|F|0--22	0.988764	2	0.0222194	0	0.0219726
2461462|F|0--21	0.988889	2	0.0219753	0	0.0217339
7058343|F|0--12	0.988889	2	0.0219753	0	0.0217339
2430089|F|0--9	0.988889	2	0.0219753	0	0.0217339
2463782|F|0--29	0.988889	2	0.0219753	0	0.0217339
9667149|F|0--47	0.988889	2	0.0219753	0	0.0217339
2432114|F|0--68	0.988889	2	0.0219753	0	0.0217339
4585029|F|0--16	0.988889	2	0.0219753	0	0.0217339
4583110|F|0--5	0.988889	2	0.0219753	0	0.0217339
7048321|F|0--68	0.988889	2	0.0219753	0	0.0217339
2533901|F|0--5	0.988889	2	0.0219753	0	0.0217339
7057084|F|0--66	0.988889	2	0.0219753	0	0.0217339
100058600|F|0--14	0.988889	2	0.0219753	0	0.0217339
100206058|F|0--39	0.989011	2	0.0217365	0	0.0215003
2442860|F|0--17	0.989011	2	0.0217365	0	0.0215003
100056484|F|0--14	0.989011	2	0.0217365	0	0.0215003
9681155|F|0--51	0.989011	2	0.0217365	0	0.0215003
7051062|F|0--59	0.989011	2	0.0217365	0	0.0215003
9703173|F|0--17	0.989011	2	0.0217365	0	0.0215003
4589184|F|0--38	0.989011	2	0.0217365	0	0.0215003
100258386|F|0--30	0.989011	2	0.0217365	0	0.0215003
100056685|F|0--30	0.989011	2	0.0217365	0	0.0215003
9675604|F|0--9	0.989011	2	0.0217365	0	0.0215003
4588492|F|0--34	0.989011	2	0.0217365	0	0.0215003
9687820|F|0--57	0.989011	2	0.0217365	0	0.0215003
2380401|F|0--56	0.989011	2	0.0217365	0	0.0215003
2515801|F|0--43	0.989011	2	0.0217365	0	0.0215003
2583562|F|0--57	0.989011	2	0.0217365	0	0.0215003
4588577|F|0--18	0.989011	2	0.0217365	0	0.0215003
2429993|F|0--25	0.989011	2	0.0217365	0	0.0215003
4591658|F|0--60	0.989011	2	0.0217365	0	0.0215003
5587892|F|0--14	0.98913	2	0.0215028	0	0.0212716
7048153|F|0--19	0.98913	2	0.0215028	0	0.0212716
7049581|F|0--68	0.98913	2	0.0215028	0	0.0212716
100269594|F|0--19	0.98913	2	0.0215028	0	0.0212716
2526202|F|0--40	0.98913	2	0.0215028	0	0.0212716
9702159|F|0--7	0.98913	2	0.0215028	0	0.0212716
100057297|F|0--13	0.98913	2	0.0215028	0	0.0212716
9688454|F|0--19	0.98913	2	0.0215028	0	0.0212716
4590602|F|0--48	0.98913	2	0.0215028	0	0.0212716
9696548|F|0--17	0.98913	2	0.0215028	0	0.0212716
2450210|F|0--59	0.98913	2	0.0215028	0	0.0212716
2426753|F|0--39	0.98913	2	0.0215028	0	0.0212716
2508543|F|0--19	0.98913	2	0.0215028	0	0.0212716
7049353|F|0--31	0.98913	2	0.0215028	0	0.0212716
4773644|F|0--60	0.98913	2	0.0215028	0	0.0212716
4766934|F|0--9	0.989247	2	0.0212741	0	0.0210478
7048236|F|0--40	0.989247	2	0.0212741	0	0.0210478
9688757|F|0--50	0.989247	2	0.0212741	0	0.0210478
9708359|F|0--50	0.989247	2	0.0212741	0	0.0210478
100159023|F|0--10	0.989247	2	0.0212741	0	0.0210478
100160903|F|0--16	0.989247	2	0.0212741	0	0.0210478
9698243|F|0--67	0.989247	2	0.0212741	0	0.0210478
2525550|F|0--18	0.989247	2	0.0212741	0	0.0210478
7050680|F|0--19	0.989247	2	0.0212741	0	0.0210478
5583444|F|0--27	0.989247	2	0.0212741	0	0.0210478
100093006|F|0--15	0.989247	2	0.0212741	0	0.0210478
2503594|F|0--67	0.989247	2	0.0212741	0	0.0210478
100056665|F|0--53	0.989247	2	0.0212741	0	0.0210478
4766850|F|0--7	0.989247	2	0.0212741	0	0.0210478
4583520|F|0--14	0.989247	2	0.0212741	0	0.0210478
2429205|F|0--57	0.989247	2	0.0212741	0	0.0210478
100126820|F|0--33	0.989247	2	0.0212741	0	0.0210478
4584709|F|0--59	0.989247	2	0.0212741	0	0.0210478
4588287|F|0--31	0.989247	2	0.0212741	0	0.0210478
7051205|F|0--46	0.989247	2	0.0212741	0	0.0210478
9666743|F|0--48	0.989247	2	0.0212741	0	0.0210478
100127694|F|0--39	0.989247	2	0.0212741	0	0.0210478
100128240|F|0--28	0.989247	2	0.0212741	0	0.0210478
2383197|F|0--8	0.989247	2	0.0212741	0	0.0210478
7049763|F|0--28	0.989247	2	0.0212741	0	0.0210478
100172140|F|0--25	0.989247	2	0.0212741	0	0.0210478
100209879|F|0--5	0.989247	2	0.0212741	0	0.0210478
7062009|F|0--11	0.989247	2	0.0212741	0	0.0210478
7049552|F|0--22	0.989247	2	0.0212741	0	0.0210478
2526059|F|0--59	0.989247	2	0.0212741	0	0.0210478
4771117|F|0--9	0.989247	2	0.0212741	0	0.0210478
4770834|F|0--9	0.989247	2	0.0212741	0	0.0210478
4582864|F|0--11	0.989247	2	0.0212741	0	0.0210478
4575761|F|0--63	0.989247	2	0.0212741	0	0.0210478
9701920|F|0--49	0.989247	2	0.0212741	0	0.0210478
2527846|F|0--14	0.989362	2	0.0210502	0	0.0208287
4582359|F|0--25	0.989362	2	0.0210502	0	0.0208287
9700652|F|0--12	0.989362	2	0.0210502	0	0.0208287
100091725|F|0--18	0.989362	2	0.0210502	0	0.0208287
4777888|F|0--35	0.989362	2	0.0210502	0	0.0208287
4580082|F|0--64	0.989362	2	0.0210502	0	0.0208287
4581666|F|0--9	0.989362	2	0.0210502	0	0.0208287
7058405|F|0--9	0.989362	2	0.0210502	0	0.0208287
2561174|F|0--19	0.989362	2	0.0210502	0	0.0208287
9696751|F|0--20	0.989362	2	0.0210502	0	0.0208287
9708226|F|0--31	0.989362	2	0.0210502	0	0.0208287
100209935|F|0--11	0.989362	2	0.0210502	0	0.0208287
4593931|F|0--50	0.989362	2	0.0210502	0	0.0208287
5583716|F|0--12	0.989362	2	0.0210502	0	0.0208287
9714722|F|0--43	0.989362	2	0.0210502	0	0.0208287
2443282|F|0--44	0.989362	2	0.0210502	0	0.0208287
4593211|F|0--21	0.989362	2	0.0210502	0	0.0208287
2518871|F|0--58	0.989362	2	0.0210502	0	0.0208287
2431164|F|0--8	0.989362	2	0.0210502	0	0.0208287
9705959|F|0--44	0.989362	2	0.0210502	0	0.0208287
7049590|F|0--68	0.989362	2	0.0210502	0	0.0208287
4583541|F|0--68	0.989362	2	0.0210502	0	0.0208287
9674712|F|0--32	0.989362	2	0.0210502	0	0.0208287
2469412|F|0--27	0.989362	2	0.0210502	0	0.0208287
9708715|F|0--7	0.989362	2	0.0210502	0	0.0208287
7059430|F|0--10	0.989362	2	0.0210502	0	0.0208287
100173174|F|0--38	0.989362	2	0.0210502	0	0.0208287
9715217|F|0--8	0.989362	2	0.0210502	0	0.0208287
4581513|F|0--28	0.989362	2	0.0210502	0	0.0208287
7058130|F|0--5	0.989362	2	0.0210502	0	0.0208287
4583580|F|0--19	0.989362	2	0.0210502	0	0.0208287
100057319|F|0--6	0.989362	2	0.0210502	0	0.0208287
2453039|F|0--8	0.989362	2	0.0210502	0	0.0208287
2513460|F|0--57	0.989362	2	0.0210502	0	0.0208287
4770807|F|0--60	0.989362	2	0.0210502	0	0.0208287
4587609|F|0--17	0.989362	2	0.0210502	0	0.0208287
9711701|F|0--9	0.989362	2	0.0210502	0	0.0208287
4772014|F|0--59	0.565789	2	0.491343	0	0.370634
100198367|F|0--28	0.868421	2	0.228532	0	0.202418
2430128|F|0--53	0.915663	2	0.154449	0	0.142522
2427636|F|0--53	0.924731	2	0.139207	0	0.129518
2530878|F|0--45	0.932584	2	0.125742	0	0.117836
2446444|F|0--35	0.93617	2	0.119511	0	0.11237
9709081|F|0--59	0.952941	2	0.0896886	0	0.0856666
2530214|F|0--11	0.956522	2	0.0831758	0	0.0797167
2554788|F|0--42	0.957447	2	0.0814848	0	0.0781649
4579864|F|0--64	0.957447	2	0.0814848	0	0.0781649
4771758|F|0--55	0.962963	2	0.0713306	0	0.0687866
2438152|F|0--15	0.963855	2	0.0696763	0	0.0672489
2437210|F|0--47	0.965909	2	0.0658574	0	0.0636888
100162189|F|0--18	0.965909	2	0.0658574	0	0.0636888
4584733|F|0--63	0.965909	2	0.0658574	0	0.0636888
4576787|F|0--52	0.967742	2	0.062435	0	0.0604859
2451409|F|0--63	0.967742	2	0.062435	0	0.0604859
7049465|F|0--26	0.968085	2	0.0617927	0	0.0598835
2390654|F|0--51	0.973333	2	0.0519111	0	0.0505637
100058568|F|0--42	0.973684	2	0.0512465	0	0.0499334
4577799|F|0--29	0.974026	2	0.0505988	0	0.0493186
100094942|F|0--7	0.974359	2	0.0499671	0	0.0487188
100172462|F|0--24	0.974684	2	0.0493511	0	0.0481333
4770630|F|0--41	0.975309	2	0.0481634	0	0.0470035
4767197|F|0--65	0.977273	2	0.0444215	0	0.0434349
2433784|F|0--40	0.977528	2	0.0439338	0	0.0429688
5586970|F|0--31	0.977528	2	0.0439338	0	0.0429688
100057813|F|0--51	0.987342	2	0.024996	0	0.0246836
9698856|F|0--44	0.987654	2	0.0243865	0	0.0240892
4769284|F|0--67	0.987805	2	0.0240928	0	0.0238026
100163957|F|0--57	0.987952	2	0.0238061	0	0.0235227
4771707|F|0--61	0.988095	2	0.0235261	0	0.0232493
2615258|F|0--26	0.988235	2	0.0232526	0	0.0229823
4581697|F|0--31	0.988372	2	0.0229854	0	0.0227212
100161547|F|0--12	0.988636	2	0.022469	0	0.0222166
9697890|F|0--67	0.988636	2	0.022469	0	0.0222166
4765252|F|0--45	0.988764	2	0.0222194	0	0.0219726
4577494|F|0--42	0.988764	2	0.0222194	0	0.0219726
2446791|F|0--15	0.988764	2	0.0222194	0	0.0219726
4768447|F|0--36	0.988764	2	0.0222194	0	0.0219726
100224578|F|0--31	0.988764	2	0.0222194	0	0.0219726
9679828|F|0--54	0.988764	2	0.0222194	0	0.0219726
7047225|F|0--59	0.988889	2	0.0219753	0	0.0217339
100161212|F|0--19	0.988889	2	0.0219753	0	0.0217339
2508327|F|0--37	0.988889	2	0.0219753	0	0.0217339
2530335|F|0--64	0.989011	2	0.0217365	0	0.0215003
4774035|F|0--63	0.989011	2	0.0217365	0	0.0215003
5585641|F|0--15	0.989011	2	0.0217365	0	0.0215003
4593430|F|0--33	0.989011	2	0.0217365	0	0.0215003
2450323|F|0--46	0.98913	2	0.0215028	0	0.0212716
9698988|F|0--29	0.98913	2	0.0215028	0	0.0212716
2447407|F|0--28	0.989247	2	0.0212741	0	0.0210478
4772813|F|0--21	0.989362	2	0.0210502	0	0.0208287
9694848|F|0--15	0.989362	2	0.0210502	0	0.0208287
7048878|F|0--60	0.835106	2	0.275407	0.0106383	0.237483
9710567|F|0--26	0.845745	2	0.260921	0.0106383	0.226881
2568086|F|0--26	0.867021	2	0.230591	0.0106383	0.204005
4768831|F|0--57	0.867021	2	0.230591	0.0106383	0.204005
4590692|F|0--17	0.888298	2	0.19845	0.0106383	0.178758
9687594|F|0--30	0.888298	2	0.19845	0.0106383	0.178758
2429136|F|0--30	0.909574	2	0.164498	0.0106383	0.150968
9688872|F|0--31	0.930851	2	0.128735	0.0106383	0.120448
4766230|F|0--32	0.941489	2	0.110174	0.0106383	0.104105
9680493|F|0--53	0.941489	2	0.110174	0.0106383	0.104105
4581866|F|0--42	0.941489	2	0.110174	0.0106383	0.104105
2508730|F|0--14	0.941489	2	0.110174	0.0106383	0.104105
4582664|F|0--19	0.941489	2	0.110174	0.0106383	0.104105
100128626|F|0--16	0.941489	2	0.110174	0.0106383	0.104105
7048343|F|0--45	0.941489	2	0.110174	0.0106383	0.104105
7053735|F|0--27	0.952128	2	0.0911612	0.0106383	0.087006
2450680|F|0--42	0.952128	2	0.0911612	0.0106383	0.087006
2509225|F|0--9	0.952128	2	0.0911612	0.0106383	0.087006
4585365|F|0--46	0.952128	2	0.0911612	0.0106383	0.087006
7050947|F|0--54	0.962766	2	0.0716953	0.0106383	0.0691252
2453547|F|0--5	0.962766	2	0.0716953	0.0106383	0.0691252
2448378|F|0--60	0.962766	2	0.0716953	0.0106383	0.0691252
4768045|F|0--29	0.962766	2	0.0716953	0.0106383	0.0691252
4583537|F|0--46	0.962766	2	0.0716953	0.0106383	0.0691252
7059920|F|0--43	0.962766	2	0.0716953	0.0106383	0.0691252
100173444|F|0--6	0.962766	2	0.0716953	0.0106383	0.0691252
2525684|F|0--31	0.962766	2	0.0716953	0.0106383	0.0691252
100056119|F|0--61	0.973404	2	0.0517768	0.0106383	0.0504364
2557376|F|0--60	0.973404	2	0.0517768	0.0106383	0.0504364
2448570|F|0--8	0.973404	2	0.0517768	0.0106383	0.0504364
4584056|F|0--44	0.973404	2	0.0517768	0.0106383	0.0504364
4773781|F|0--40	0.973404	2	0.0517768	0.0106383	0.0504364
4772845|F|0--25	0.973404	2	0.0517768	0.0106383	0.0504364
2519798|F|0--63	0.973404	2	0.0517768	0.0106383	0.0504364
7048662|F|0--40	0.973404	2	0.0517768	0.0106383	0.0504364
7049105|F|0--8	0.973404	2	0.0517768	0.0106383	0.0504364
4772007|F|0--48	0.973404	2	0.0517768	0.0106383	0.0504364
2428278|F|0--31	0.973404	2	0.0517768	0.0106383	0.0504364
2594430|F|0--33	0.973404	2	0.0517768	0.0106383	0.0504364
2390633|F|0--56	0.973404	2	0.0517768	0.0106383	0.0504364
4577012|F|0--54	0.973404	2	0.0517768	0.0106383	0.0504364
7060492|F|0--11	0.973404	2	0.0517768	0.0106383	0.0504364
4591023|F|0--23	0.973404	2	0.0517768	0.0106383	0.0504364
100056529|F|0--42	0.973404	2	0.0517768	0.0106383	0.0504364
4578455|F|0--12	0.973404	2	0.0517768	0.0106383	0.0504364
4583196|F|0--11	0.973404	2	0.0517768	0.0106383	0.0504364
100183720|F|0--28	0.973404	2	0.0517768	0.0106383	0.0504364
7048883|F|0--45	0.984043	2	0.0314056	0.0106383	0.0309125
7060513|F|0--13	0.984043	2	0.0314056	0.0106383	0.0309125
100093168|F|0--39	0.984043	2	0.0314056	0.0106383	0.0309125
9694259|F|0--21	0.984043	2	0.0314056	0.0106383	0.0309125
2592404|F|0--29	0.984043	2	0.0314056	0.0106383	0.0309125
4584918|F|0--26	0.984043	2	0.0314056	0.0106383	0.0309125
9700855|F|0--12	0.984043	2	0.0314056	0.0106383	0.0309125
7047388|F|0--57	0.984043	2	0.0314056	0.0106383	0.0309125
4770929|F|0--52	0.984043	2	0.0314056	0.0106383	0.0309125
9704509|F|0--12	0.984043	2	0.0314056	0.0106383	0.0309125
2494954|F|0--59	0.984043	2	0.0314056	0.0106383	0.0309125
4766642|F|0--19	0.984043	2	0.0314056	0.0106383	0.0309125
5587106|F|0--49	0.984043	2	0.0314056	0.0106383	0.0309125
4772302|F|0--19	0.984043	2	0.0314056	0.0106383	0.0309125
2427367|F|0--50	0.984043	2	0.0314056	0.0106383	0.0309125
100144435|F|0--21	0.984043	2	0.0314056	0.0106383	0.0309125
9711485|F|0--10	0.984043	2	0.0314056	0.0106383	0.0309125
9700980|F|0--5	0.984043	2	0.0314056	0.0106383	0.0309125
4584251|F|0--45	0.984043	2	0.0314056	0.0106383	0.0309125
2605802|F|0--40	0.984043	2	0.0314056	0.0106383	0.0309125
4591344|F|0--12	0.984043	2	0.0314056	0.0106383	0.0309125
7048146|F|0--7	0.984043	2	0.0314056	0.0106383	0.0309125
2467685|F|0--64	0.984043	2	0.0314056	0.0106383	0.0309125
100144379|F|0--10	0.984043	2	0.0314056	0.0106383	0.0309125
2434460|F|0--18	0.984043	2	0.0314056	0.0106383	0.0309125
9696330|F|0--14	0.984043	2	0.0314056	0.0106383	0.0309125
2443083|F|0--68	0.984043	2	0.0314056	0.0106383	0.0309125
2395107|F|0--32	0.984043	2	0.0314056	0.0106383	0.0309125
7049206|F|0--51	0.984043	2	0.0314056	0.0106383	0.0309125
7049963|F|0--58	0.984043	2	0.0314056	0.0106383	0.0309125
4582901|F|0--38	0.984043	2	0.0314056	0.0106383	0.0309125
5587064|F|0--34	0.984043	2	0.0314056	0.0106383	0.0309125
4584511|F|0--7	0.984043	2	0.0314056	0.0106383	0.0309125
2513291|F|0--9	0.984043	2	0.0314056	0.0106383	0.0309125
4589932|F|0--48	0.984043	2	0.0314056	0.0106383	0.0309125
7057169|F|0--29	0.984043	2	0.0314056	0.0106383	0.0309125
2488665|F|0--44	0.984043	2	0.0314056	0.0106383	0.0309125
100172965|F|0--26	0.984043	2	0.0314056	0.0106383	0.0309125
4592261|F|0--63	0.994681	2	0.0105817	0.0106383	0.0105257
9665124|F|0--13	0.994681	2	0.0105817	0.0106383	0.0105257
2440811|F|0--60	0.994681	2	0.0105817	0.0106383	0.0105257
2452072|F|0--33	0.994681	2	0.0105817	0.0106383	0.0105257
4592042|F|0--46	0.994681	2	0.0105817	0.0106383	0.0105257
2530527|F|0--59	0.994681	2	0.0105817	0.0106383	0.0105257
4764975|F|0--45	0.994681	2	0.0105817	0.0106383	0.0105257
7057243|F|0--7	0.994681	2	0.0105817	0.0106383	0.0105257
2509290|F|0--64	0.994681	2	0.0105817	0.0106383	0.0105257
2510964|F|0--28	0.994681	2	0.0105817	0.0106383	0.0105257
2442890|F|0--14	0.994681	2	0.0105817	0.0106383	0.0105257
100058451|F|0--68	0.994681	2	0.0105817	0.0106383	0.0105257
4579850|F|0--24	0.994681	2	0.0105817	0.0106383	0.0105257
4589103|F|0--7	0.994681	2	0.0105817	0.0106383	0.0105257
9691471|F|0--9	0.994681	2	0.0105817	0.0106383	0.0105257
9685659|F|0--25	0.994681	2	0.0105817	0.0106383	0.0105257
9674999|F|0--20	0.994681	2	0.0105817	0.0106383	0.0105257
7049593|F|0--44	0.994681	2	0.0105817	0.0106383	0.0105257
9703212|F|0--26	0.994681	2	0.0105817	0.0106383	0.0105257
4768319|F|0--48	0.994681	2	0.0105817	0.0106383	0.0105257
2548543|F|0--67	0.994681	2	0.0105817	0.0106383	0.0105257
4586302|F|0--5	0.994681	2	0.0105817	0.0106383	0.0105257
9711566|F|0--19	0.994681	2	0.0105817	0.0106383	0.0105257
100264702|F|0--9	0.994681	2	0.0105817	0.0106383	0.0105257
100264705|F|0--18	0.994681	2	0.0105817	0.0106383	0.0105257
9687228|F|0--40	0.994681	2	0.0105817	0.0106383	0.0105257
100057973|F|0--30	0.994681	2	0.0105817	0.0106383	0.0105257
2523013|F|0--22	0.994681	2	0.0105817	0.0106383	0.0105257
4591824|F|0--35	0.994681	2	0.0105817	0.0106383	0.0105257
4584841|F|0--15	0.994681	2	0.0105817	0.0106383	0.0105257
100058688|F|0--43	0.994681	2	0.0105817	0.0106383	0.0105257
4578231|F|0--16	0.994681	2	0.0105817	0.0106383	0.0105257
100091735|F|0--7	0.994681	2	0.0105817	0.0106383	0.0105257
4576983|F|0--36	0.994681	2	0.0105817	0.0106383	0.0105257
100092881|F|0--8	0.994681	2	0.0105817	0.0106383	0.0105257
9693927|F|0--24	0.994681	2	0.0105817	0.0106383	0.0105257
4592209|F|0--21	0.994681	2	0.0105817	0.0106383	0.0105257
2493194|F|0--21	0.994681	2	0.0105817	0.0106383	0.0105257
4765874|F|0--17	0.994681	2	0.0105817	0.0106383	0.0105257
2425806|F|0--8	0.994681	2	0.0105817	0.0106383	0.0105257
2506051|F|0--17	0.994681	2	0.0105817	0.0106383	0.0105257
7049397|F|0--53	0.994681	2	0.0105817	0.0106383	0.0105257
2562247|F|0--41	0.994681	2	0.0105817	0.0106383	0.0105257
7062036|F|0--31	0.994681	2	0.0105817	0.0106383	0.0105257
100264701|F|0--8	0.994681	2	0.0105817	0.0106383	0.0105257
100058435|F|0--61	0.994681	2	0.0105817	0.0106383	0.0105257
100127946|F|0--66	0.994681	2	0.0105817	0.0106383	0.0105257
9711567|F|0--25	0.994681	2	0.0105817	0.0106383	0.0105257
2455122|F|0--5	0.994681	2	0.0105817	0.0106383	0.0105257
4579677|F|0--21	0.994681	2	0.0105817	0.0106383	0.0105257
5585420|F|0--38	0.994681	2	0.0105817	0.0106383	0.0105257
7060541|F|0--5	0.994681	2	0.0105817	0.0106383	0.0105257
4583361|F|0--33	0.994681	2	0.0105817	0.0106383	0.0105257
5589763|F|0--5	0.994681	2	0.0105817	0.0106383	0.0105257
7049654|F|0--56	0.994681	2	0.0105817	0.0106383	0.0105257
9700662|F|0--28	0.994681	2	0.0105817	0.0106383	0.0105257
4584588|F|0--56	0.994681	2	0.0105817	0.0106383	0.0105257
4585648|F|0--11	0.994681	2	0.0105817	0.0106383	0.0105257
9705589|F|0--11	0.994681	2	0.0105817	0.0106383	0.0105257
2435947|F|0--59	0.994681	2	0.0105817	0.0106383	0.0105257
9681201|F|0--50	0.994681	2	0.0105817	0.0106383	0.0105257
7058226|F|0--18	0.994681	2	0.0105817	0.0106383	0.0105257
7048108|F|0--32	0.994681	2	0.0105817	0.0106383	0.0105257
2442339|F|0--38	0.994681	2	0.0105817	0.0106383	0.0105257
100128676|F|0--46	0.994681	2	0.0105817	0.0106383	0.0105257
100145658|F|0--25	0.994681	2	0.0105817	0.0106383	0.0105257
3038043|F|0--17	0.994681	2	0.0105817	0.0106383	0.0105257
4586223|F|0--26	0.994681	2	0.0105817	0.0106383	0.0105257
7048736|F|0--9	0.994681	2	0.0105817	0.0106383	0.0105257
100172902|F|0--16	0.994681	2	0.0105817	0.0106383	0.0105257
100189688|F|0--32	0.994681	2	0.0105817	0.0106383	0.0105257
9717239|F|0--61	0.994681	2	0.0105817	0.0106383	0.0105257
4591393|F|0--17	0.994681	2	0.0105817	0.0106383	0.0105257
9693193|F|0--46	0.994681	2	0.0105817	0.0106383	0.0105257
2522103|F|0--46	0.994681	2	0.0105817	0.0106383	0.0105257
100056492|F|0--6	0.994681	2	0.0105817	0.0106383	0.0105257
100056581|F|0--36	0.994681	2	0.0105817	0.0106383	0.0105257
4575794|F|0--43	0.994681	2	0.0105817	0.0106383	0.0105257
2396186|F|0--53	0.994681	2	0.0105817	0.0106383	0.0105257
2443891|F|0--29	0.994681	2	0.0105817	0.0106383	0.0105257
2546238|F|0--32	0.994681	2	0.0105817	0.0106383	0.0105257
2452450|F|0--61	0.994681	2	0.0105817	0.0106383	0.0105257
9694602|F|0--23	0.994681	2	0.0105817	0.0106383	0.0105257
2507419|F|0--56	0.994681	2	0.0105817	0.0106383	0.0105257
4591235|F|0--18	0.994681	2	0.0105817	0.0106383	0.0105257
9703275|F|0--32	0.994681	2	0.0105817	0.0106383	0.0105257
2434942|F|0--55	0.994681	2	0.0105817	0.0106383	0.0105257
100091414|F|0--12	0.994681	2	0.0105817	0.0106383	0.0105257
100091534|F|0--20	0.994681	2	0.0105817	0.0106383	0.0105257
4584723|F|0--17	0.994681	2	0.0105817	0.0106383	0.0105257
7058487|F|0--35	0.994681	2	0.0105817	0.0106383	0.0105257
9693183|F|0--31	0.994681	2	0.0105817	0.0106383	0.0105257
2602442|F|0--8	0.994681	2	0.0105817	0.0106383	0.0105257
2426321|F|0--38	0.994681	2	0.0105817	0.0106383	0.0105257
2513164|F|0--65	0.994681	2	0.0105817	0.0106383	0.0105257
9710793|F|0--38	0.994681	2	0.0105817	0.0106383	0.0105257
100128078|F|0--53	0.994681	2	0.0105817	0.0106383	0.0105257
7061340|F|0--5	0.994681	2	0.0105817	0.0106383	0.0105257
7051309|F|0--26	0.994681	2	0.0105817	0.0106383	0.0105257
7061151|F|0--26	0.994681	2	0.0105817	0.0106383	0.0105257
2596543|F|0--48	0.994681	2	0.0105817	0.0106383	0.0105257
9674619|F|0--14	0.994681	2	0.0105817	0.0106383	0.0105257
7051129|F|0--23	0.994681	2	0.0105817	0.0106383	0.0105257
100092199|F|0--12	0.994681	2	0.0105817	0.0106383	0.0105257
9699311|F|0--22	0.994681	2	0.0105817	0.0106383	0.0105257
100163232|F|0--29	0.994681	2	0.0105817	0.0106383	0.0105257
100189550|F|0--29	0.994681	2	0.0105817	0.0106383	0.0105257
2428809|F|0--42	0.994681	2	0.0105817	0.0106383	0.0105257
100058484|F|0--63	0.994681	2	0.0105817	0.0106383	0.0105257
9704492|F|0--15	0.994681	2	0.0105817	0.0106383	0.0105257
100128460|F|0--65	0.994681	2	0.0105817	0.0106383	0.0105257
9716465|F|0--16	0.994681	2	0.0105817	0.0106383	0.0105257
7060634|F|0--36	0.994681	2	0.0105817	0.0106383	0.0105257
4576801|F|0--44	0.994681	2	0.0105817	0.0106383	0.0105257
5583289|F|0--24	0.994681	2	0.0105817	0.0106383	0.0105257
9712562|F|0--13	0.994681	2	0.0105817	0.0106383	0.0105257
2435459|F|0--53	0.994681	2	0.0105817	0.0106383	0.0105257
9678812|F|0--15	0.994681	2	0.0105817	0.0106383	0.0105257
100126745|F|0--18	0.994681	2	0.0105817	0.0106383	0.0105257
4580807|F|0--66	0.994681	2	0.0105817	0.0106383	0.0105257
100163152|F|0--13	0.994681	2	0.0105817	0.0106383	0.0105257
9696528|F|0--32	0.994681	2	0.0105817	0.0106383	0.0105257
4589612|F|0--17	0.994681	2	0.0105817	0.0106383	0.0105257
4768319|F|0--43	0.994681	2	0.0105817	0.0106383	0.0105257
2513814|F|0--52	0.994681	2	0.0105817	0.0106383	0.0105257
7047508|F|0--23	0.994681	2	0.0105817	0.0106383	0.0105257
9676031|F|0--18	0.994681	2	0.0105817	0.0106383	0.0105257
9688192|F|0--61	0.994681	2	0.0105817	0.0106383	0.0105257
4771865|F|0--66	0.994681	2	0.0105817	0.0106383	0.0105257
4765874|F|0--39	0.994681	2	0.0105817	0.0106383	0.0105257
7049121|F|0--39	0.994681	2	0.0105817	0.0106383	0.0105257
9674619|F|0--22	0.994681	2	0.0105817	0.0106383	0.0105257
4584369|F|0--31	0.994681	2	0.0105817	0.0106383	0.0105257
4771850|F|0--5	0.994681	2	0.0105817	0.0106383	0.0105257
100091726|F|0--9	0.898936	2	0.1817	0.0106383	0.165192
2561796|F|0--67	0.930851	2	0.128735	0.0106383	0.120448
7059177|F|0--63	0.941489	2	0.110174	0.0106383	0.104105
4582977|F|0--58	0.973404	2	0.0517768	0.0106383	0.0504364
9680944|F|0--51	0.973404	2	0.0517768	0.0106383	0.0504364
4771319|F|0--12	0.984043	2	0.0314056	0.0106383	0.0309125
100160201|F|0--7	0.984043	2	0.0314056	0.0106383	0.0309125
7048304|F|0--33	0.984043	2	0.0314056	0.0106383	0.0309125
7048966|F|0--5	0.984043	2	0.0314056	0.0106383	0.0309125
7048979|F|0--61	0.984043	2	0.0314056	0.0106383	0.0309125
100056185|F|0--34	0.994681	2	0.0105817	0.0106383	0.0105257
5583652|F|0--37	0.994681	2	0.0105817	0.0106383	0.0105257
100058843|F|0--52	0.994681	2	0.0105817	0.0106383	0.0105257
9675827|F|0--28	0.994681	2	0.0105817	0.0106383	0.0105257
2426321|F|0--22	0.994681	2	0.0105817	0.0106383	0.0105257
9688415|F|0--25	0.994681	2	0.0105817	0.0106383	0.0105257
5587146|F|0--51	0.994681	2	0.0105817	0.0106383	0.0105257
4773382|F|0--7	0.994681	2	0.0105817	0.0106383	0.0105257
100145104|F|0--30	0.994681	2	0.0105817	0.0106383	0.0105257
4778925|F|0--22	0.994681	2	0.0105817	0.0106383	0.0105257
2531489|F|0--33	0.994681	2	0.0105817	0.0106383	0.0105257
4581418|F|0--17	0.994681	2	0.0105817	0.0106383	0.0105257
7051309|F|0--41	0.994681	2	0.0105817	0.0106383	0.0105257
2583098|F|0--59	0.994681	2	0.0105817	0.0106383	0.0105257
2478183|F|0--42	0.994681	2	0.0105817	0.0106383	0.0105257
4773254|F|0--32	0.887097	2	0.200312	0.0107527	0.18025
2437333|F|0--10	0.897849	2	0.183432	0.0107527	0.166608
4776024|F|0--67	0.930108	2	0.130015	0.0107527	0.121563
2443279|F|0--48	0.930108	2	0.130015	0.0107527	0.121563
2517917|F|0--51	0.94086	2	0.111285	0.0107527	0.105092
100162008|F|0--68	0.94086	2	0.111285	0.0107527	0.105092
2508506|F|0--31	0.951613	2	0.0920916	0.0107527	0.0878511
9687310|F|0--20	0.951613	2	0.0920916	0.0107527	0.0878511
2440807|F|0--43	0.951613	2	0.0920916	0.0107527	0.0878511
2526788|F|0--25	0.951613	2	0.0920916	0.0107527	0.0878511
4591926|F|0--23	0.951613	2	0.0920916	0.0107527	0.0878511
100092909|F|0--5	0.951613	2	0.0920916	0.0107527	0.0878511
2509368|F|0--38	0.951613	2	0.0920916	0.0107527	0.0878511
100092754|F|0--5	0.951613	2	0.0920916	0.0107527	0.0878511
4767814|F|0--50	0.962366	2	0.0724361	0.0107527	0.0698126
2538305|F|0--58	0.962366	2	0.0724361	0.0107527	0.0698126
7048834|F|0--50	0.962366	2	0.0724361	0.0107527	0.0698126
4587671|F|0--63	0.962366	2	0.0724361	0.0107527	0.0698126
4580258|F|0--17	0.962366	2	0.0724361	0.0107527	0.0698126
9693650|F|0--50	0.962366	2	0.0724361	0.0107527	0.0698126
4585119|F|0--61	0.962366	2	0.0724361	0.0107527	0.0698126
4587991|F|0--35	0.962366	2	0.0724361	0.0107527	0.0698126
2569585|F|0--38	0.962366	2	0.0724361	0.0107527	0.0698126
4583547|F|0--45	0.962366	2	0.0724361	0.0107527	0.0698126
2529252|F|0--57	0.973118	2	0.0523182	0.0107527	0.0509496
4582777|F|0--51	0.973118	2	0.0523182	0.0107527	0.0509496
7048886|F|0--9	0.973118	2	0.0523182	0.0107527	0.0509496
2534748|F|0--11	0.973118	2	0.0523182	0.0107527	0.0509496
9693077|F|0--10	0.973118	2	0.0523182	0.0107527	0.0509496
2428315|F|0--11	0.973118	2	0.0523182	0.0107527	0.0509496
2432072|F|0--61	0.973118	2	0.0523182	0.0107527	0.0509496
4582981|F|0--58	0.973118	2	0.0523182	0.0107527	0.0509496
7059860|F|0--51	0.973118	2	0.0523182	0.0107527	0.0509496
4779418|F|0--19	0.973118	2	0.0523182	0.0107527	0.0509496
2574506|F|0--10	0.973118	2	0.0523182	0.0107527	0.0509496
100056649|F|0--18	0.983871	2	0.0317378	0.0107527	0.0312341
4592734|F|0--53	0.983871	2	0.0317378	0.0107527	0.0312341
100091265|F|0--27	0.983871	2	0.0317378	0.0107527	0.0312341
4589993|F|0--5	0.983871	2	0.0317378	0.0107527	0.0312341
100144407|F|0--17	0.983871	2	0.0317378	0.0107527	0.0312341
100159170|F|0--13	0.983871	2	0.0317378	0.0107527	0.0312341
9707489|F|0--8	0.983871	2	0.0317378	0.0107527	0.0312341
4773092|F|0--31	0.983871	2	0.0317378	0.0107527	0.0312341
2427203|F|0--8	0.983871	2	0.0317378	0.0107527	0.0312341
9711703|F|0--27	0.983871	2	0.0317378	0.0107527	0.0312341
2440651|F|0--49	0.983871	2	0.0317378	0.0107527	0.0312341
100058932|F|0--51	0.983871	2	0.0317378	0.0107527	0.0312341
7059825|F|0--24	0.983871	2	0.0317378	0.0107527	0.0312341
7060832|F|0--36	0.983871	2	0.0317378	0.0107527	0.0312341
9626317|F|0--38	0.983871	2	0.0317378	0.0107527	0.0312341
4581003|F|0--15	0.983871	2	0.0317378	0.0107527	0.0312341
4770969|F|0--13	0.983871	2	0.0317378	0.0107527	0.0312341
9705952|F|0--67	0.983871	2	0.0317378	0.0107527	0.0312341
100056702|F|0--62	0.983871	2	0.0317378	0.0107527	0.0312341
9707453|F|0--13	0.983871	2	0.0317378	0.0107527	0.0312341
9688266|F|0--51	0.983871	2	0.0317378	0.0107527	0.0312341
100128195|F|0--19	0.983871	2	0.0317378	0.0107527	0.0312341
100144365|F|0--6	0.983871	2	0.0317378	0.0107527	0.0312341
4584124|F|0--19	0.983871	2	0.0317378	0.0107527	0.0312341
100057398|F|0--42	0.983871	2	0.0317378	0.0107527	0.0312341
100058183|F|0--55	0.983871	2	0.0317378	0.0107527	0.0312341
7047557|F|0--30	0.983871	2	0.0317378	0.0107527	0.0312341
100091053|F|0--17	0.983871	2	0.0317378	0.0107527	0.0312341
9674091|F|0--7	0.983871	2	0.0317378	0.0107527	0.0312341
4589249|F|0--30	0.983871	2	0.0317378	0.0107527	0.0312341
4587782|F|0--5	0.983871	2	0.0317378	0.0107527	0.0312341
2427508|F|0--34	0.983871	2	0.0317378	0.0107527	0.0312341
7048867|F|0--55	0.983871	2	0.0317378	0.0107527	0.0312341
4587985|F|0--67	0.983871	2	0.0317378	0.0107527	0.0312341
2512931|F|0--35	0.983871	2	0.0317378	0.0107527	0.0312341
5586697|F|0--22	0.983871	2	0.0317378	0.0107527	0.0312341
7049103|F|0--20	0.983871	2	0.0317378	0.0107527	0.0312341
4767286|F|0--24	0.983871	2	0.0317378	0.0107527	0.0312341
4588361|F|0--67	0.983871	2	0.0317378	0.0107527	0.0312341
7058360|F|0--33	0.983871	2	0.0317378	0.0107527	0.0312341
4768375|F|0--60	0.994624	2	0.0106949	0.0107527	0.0106377
7050910|F|0--19	0.994624	2	0.0106949	0.0107527	0.0106377
100056508|F|0--9	0.994624	2	0.0106949	0.0107527	0.0106377
7050952|F|0--37	0.994624	2	0.0106949	0.0107527	0.0106377
2504251|F|0--58	0.994624	2	0.0106949	0.0107527	0.0106377
9698591|F|0--53	0.994624	2	0.0106949	0.0107527	0.0106377
2593782|F|0--51	0.994624	2	0.0106949	0.0107527	0.0106377
2427056|F|0--39	0.994624	2	0.0106949	0.0107527	0.0106377
4583815|F|0--67	0.994624	2	0.0106949	0.0107527	0.0106377
100091423|F|0--27	0.994624	2	0.0106949	0.0107527	0.0106377
4580182|F|0--25	0.994624	2	0.0106949	0.0107527	0.0106377
7058181|F|0--9	0.994624	2	0.0106949	0.0107527	0.0106377
100091709|F|0--14	0.994624	2	0.0106949	0.0107527	0.0106377
4575622|F|0--8	0.994624	2	0.0106949	0.0107527	0.0106377
4585013|F|0--17	0.994624	2	0.0106949	0.0107527	0.0106377
2503163|F|0--39	0.994624	2	0.0106949	0.0107527	0.0106377
7059149|F|0--50	0.994624	2	0.0106949	0.0107527	0.0106377
7048146|F|0--43	0.994624	2	0.0106949	0.0107527	0.0106377
7057169|F|0--43	0.994624	2	0.0106949	0.0107527	0.0106377
100128124|F|0--36	0.994624	2	0.0106949	0.0107527	0.0106377
9688598|F|0--7	0.994624	2	0.0106949	0.0107527	0.0106377
7049015|F|0--44	0.994624	2	0.0106949	0.0107527	0.0106377
4584253|F|0--21	0.994624	2	0.0106949	0.0107527	0.0106377
9696968|F|0--19	0.994624	2	0.0106949	0.0107527	0.0106377
7060642|F|0--29	0.994624	2	0.0106949	0.0107527	0.0106377
4771003|F|0--32	0.994624	2	0.0106949	0.0107527	0.0106377
4772264|F|0--32	0.994624	2	0.0106949	0.0107527	0.0106377
7048181|F|0--47	0.994624	2	0.0106949	0.0107527	0.0106377
2429586|F|0--35	0.994624	2	0.0106949	0.0107527	0.0106377
4771120|F|0--19	0.994624	2	0.0106949	0.0107527	0.0106377
100190055|F|0--22	0.994624	2	0.0106949	0.0107527	0.0106377
4576637|F|0--6	0.994624	2	0.0106949	0.0107527	0.0106377
9702301|F|0--28	0.994624	2	0.0106949	0.0107527	0.0106377
2397682|F|0--64	0.994624	2	0.0106949	0.0107527	0.0106377
4772123|F|0--49	0.994624	2	0.0106949	0.0107527	0.0106377
100091613|F|0--14	0.994624	2	0.0106949	0.0107527	0.0106377
7058202|F|0--18	0.994624	2	0.0106949	0.0107527	0.0106377
7058443|F|0--15	0.994624	2	0.0106949	0.0107527	0.0106377
4576398|F|0--58	0.994624	2	0.0106949	0.0107527	0.0106377
100143809|F|0--11	0.994624	2	0.0106949	0.0107527	0.0106377
7058423|F|0--10	0.994624	2	0.0106949	0.0107527	0.0106377
100145641|F|0--21	0.994624	2	0.0106949	0.0107527	0.0106377
2474904|F|0--34	0.994624	2	0.0106949	0.0107527	0.0106377
100172783|F|0--22	0.994624	2	0.0106949	0.0107527	0.0106377
7048173|F|0--24	0.994624	2	0.0106949	0.0107527	0.0106377
4590544|F|0--11	0.994624	2	0.0106949	0.0107527	0.0106377
4770437|F|0--53	0.994624	2	0.0106949	0.0107527	0.0106377
7057342|F|0--60	0.994624	2	0.0106949	0.0107527	0.0106377
4580106|F|0--18	0.994624	2	0.0106949	0.0107527	0.0106377
4769931|F|0--21	0.994624	2	0.0106949	0.0107527	0.0106377
4589799|F|0--34	0.994624	2	0.0106949	0.0107527	0.0106377
9682272|F|0--14	0.994624	2	0.0106949	0.0107527	0.0106377
4764428|F|0--9	0.994624	2	0.0106949	0.0107527	0.0106377
4766341|F|0--26	0.994624	2	0.0106949	0.0107527	0.0106377
7048497|F|0--7	0.994624	2	0.0106949	0.0107527	0.0106377
100091382|F|0--26	0.994624	2	0.0106949	0.0107527	0.0106377
100092956|F|0--21	0.994624	2	0.0106949	0.0107527	0.0106377
7048228|F|0--54	0.994624	2	0.0106949	0.0107527	0.0106377
4779441|F|0--59	0.994624	2	0.0106949	0.0107527	0.0106377
7048974|F|0--26	0.994624	2	0.0106949	0.0107527	0.0106377
4774098|F|0--8	0.994624	2	0.0106949	0.0107527	0.0106377
9701920|F|0--23	0.994624	2	0.0106949	0.0107527	0.0106377
100161375|F|0--5	0.994624	2	0.0106949	0.0107527	0.0106377
100162384|F|0--68	0.994624	2	0.0106949	0.0107527	0.0106377
9678833|F|0--7	0.994624	2	0.0106949	0.0107527	0.0106377
9704407|F|0--5	0.994624	2	0.0106949	0.0107527	0.0106377
7050204|F|0--36	0.994624	2	0.0106949	0.0107527	0.0106377
5583190|F|0--54	0.994624	2	0.0106949	0.0107527	0.0106377
4578219|F|0--61	0.994624	2	0.0106949	0.0107527	0.0106377
4590336|F|0--41	0.994624	2	0.0106949	0.0107527	0.0106377
9694060|F|0--15	0.994624	2	0.0106949	0.0107527	0.0106377
7048303|F|0--37	0.994624	2	0.0106949	0.0107527	0.0106377
4577564|F|0--15	0.994624	2	0.0106949	0.0107527	0.0106377
100125947|F|0--27	0.994624	2	0.0106949	0.0107527	0.0106377
2433631|F|0--8	0.994624	2	0.0106949	0.0107527	0.0106377
2546302|F|0--23	0.994624	2	0.0106949	0.0107527	0.0106377
9698904|F|0--39	0.994624	2	0.0106949	0.0107527	0.0106377
2511116|F|0--34	0.994624	2	0.0106949	0.0107527	0.0106377
2431079|F|0--64	0.994624	2	0.0106949	0.0107527	0.0106377
7048483|F|0--21	0.994624	2	0.0106949	0.0107527	0.0106377
7047718|F|0--24	0.994624	2	0.0106949	0.0107527	0.0106377
4581140|F|0--17	0.994624	2	0.0106949	0.0107527	0.0106377
7054238|F|0--39	0.994624	2	0.0106949	0.0107527	0.0106377
4777183|F|0--55	0.994624	2	0.0106949	0.0107527	0.0106377
9707489|F|0--30	0.994624	2	0.0106949	0.0107527	0.0106377
100190055|F|0--8	0.994624	2	0.0106949	0.0107527	0.0106377
4765809|F|0--30	0.994624	2	0.0106949	0.0107527	0.0106377
7059301|F|0--31	0.994624	2	0.0106949	0.0107527	0.0106377
2446337|F|0--61	0.994624	2	0.0106949	0.0107527	0.0106377
100056547|F|0--16	0.994624	2	0.0106949	0.0107527	0.0106377
9706899|F|0--22	0.994624	2	0.0106949	0.0107527	0.0106377
7047362|F|0--38	0.994624	2	0.0106949	0.0107527	0.0106377
9680360|F|0--31	0.994624	2	0.0106949	0.0107527	0.0106377
7048909|F|0--16	0.994624	2	0.0106949	0.0107527	0.0106377
100057984|F|0--53	0.994624	2	0.0106949	0.0107527	0.0106377
2614616|F|0--29	0.994624	2	0.0106949	0.0107527	0.0106377
4587342|F|0--68	0.994624	2	0.0106949	0.0107527	0.0106377
9688810|F|0--26	0.994624	2	0.0106949	0.0107527	0.0106377
2548459|F|0--33	0.994624	2	0.0106949	0.0107527	0.0106377
2425113|F|0--44	0.994624	2	0.0106949	0.0107527	0.0106377
9700546|F|0--7	0.994624	2	0.0106949	0.0107527	0.0106377
100092087|F|0--24	0.994624	2	0.0106949	0.0107527	0.0106377
4591138|F|0--42	0.994624	2	0.0106949	0.0107527	0.0106377
4583103|F|0--53	0.994624	2	0.0106949	0.0107527	0.0106377
9679508|F|0--26	0.994624	2	0.0106949	0.0107527	0.0106377
9693539|F|0--65	0.994624	2	0.0106949	0.0107527	0.0106377
9714507|F|0--46	0.994624	2	0.0106949	0.0107527	0.0106377
100145764|F|0--23	0.994624	2	0.0106949	0.0107527	0.0106377
100159097|F|0--16	0.994624	2	0.0106949	0.0107527	0.0106377
2434460|F|0--31	0.994624	2	0.0106949	0.0107527	0.0106377
4591599|F|0--5	0.994624	2	0.0106949	0.0107527	0.0106377
100183875|F|0--46	0.994624	2	0.0106949	0.0107527	0.0106377
100202030|F|0--25	0.994624	2	0.0106949	0.0107527	0.0106377
7048952|F|0--31	0.994624	2	0.0106949	0.0107527	0.0106377
7048301|F|0--17	0.994624	2	0.0106949	0.0107527	0.0106377
9684503|F|0--19	0.994624	2	0.0106949	0.0107527	0.0106377
7048700|F|0--16	0.994624	2	0.0106949	0.0107527	0.0106377
100122041|F|0--13	0.994624	2	0.0106949	0.0107527	0.0106377
7048693|F|0--8	0.994624	2	0.0106949	0.0107527	0.0106377
2526553|F|0--40	0.994624	2	0.0106949	0.0107527	0.0106377
7048073|F|0--15	0.994624	2	0.0106949	0.0107527	0.0106377
9691843|F|0--18	0.994624	2	0.0106949	0.0107527	0.0106377
100184508|F|0--43	0.994624	2	0.0106949	0.0107527	0.0106377
4587273|F|0--57	0.994624	2	0.0106949	0.0107527	0.0106377
4581261|F|0--59	0.994624	2	0.0106949	0.0107527	0.0106377
7049143|F|0--29	0.994624	2	0.0106949	0.0107527	0.0106377
7048689|F|0--19	0.994624	2	0.0106949	0.0107527	0.0106377
100122185|F|0--6	0.994624	2	0.0106949	0.0107527	0.0106377
4769164|F|0--6	0.994624	2	0.0106949	0.0107527	0.0106377
100212674|F|0--56	0.994624	2	0.0106949	0.0107527	0.0106377
4582295|F|0--34	0.94086	2	0.111285	0.0107527	0.105092
2622536|F|0--8	0.962366	2	0.0724361	0.0107527	0.0698126
4771780|F|0--16	0.962366	2	0.0724361	0.0107527	0.0698126
9666597|F|0--67	0.973118	2	0.0523182	0.0107527	0.0509496
2508374|F|0--41	0.973118	2	0.0523182	0.0107527	0.0509496
100056210|F|0--19	0.983871	2	0.0317378	0.0107527	0.0312341
100091377|F|0--13	0.983871	2	0.0317378	0.0107527	0.0312341
4768502|F|0--10	0.983871	2	0.0317378	0.0107527	0.0312341
2444307|F|0--23	0.983871	2	0.0317378	0.0107527	0.0312341
4774151|F|0--34	0.994624	2	0.0106949	0.0107527	0.0106377
100091435|F|0--23	0.994624	2	0.0106949	0.0107527	0.0106377
7047888|F|0--29	0.994624	2	0.0106949	0.0107527	0.0106377
4589736|F|0--8	0.994624	2	0.0106949	0.0107527	0.0106377
9696661|F|0--26	0.994624	2	0.0106949	0.0107527	0.0106377
4588737|F|0--22	0.994624	2	0.0106949	0.0107527	0.0106377
100058982|F|0--15	0.842391	2	0.265536	0.0108696	0.230282
5589394|F|0--23	0.842391	2	0.265536	0.0108696	0.230282
4778490|F|0--67	0.896739	2	0.185196	0.0108696	0.168047
4579025|F|0--7	0.907609	2	0.16771	0.0108696	0.153647
2562118|F|0--24	0.907609	2	0.16771	0.0108696	0.153647
7047602|F|0--50	0.918478	2	0.149752	0.0108696	0.138539
100056240|F|0--16	0.929348	2	0.131321	0.0108696	0.122698
7049008|F|0--50	0.929348	2	0.131321	0.0108696	0.122698
2541883|F|0--68	0.951087	2	0.0930411	0.0108696	0.0887128
2452893|F|0--39	0.951087	2	0.0930411	0.0108696	0.0887128
2593723|F|0--29	0.951087	2	0.0930411	0.0108696	0.0887128
2427235|F|0--5	0.961957	2	0.0731923	0.0108696	0.0705138
4593177|F|0--46	0.961957	2	0.0731923	0.0108696	0.0705138
4581234|F|0--10	0.961957	2	0.0731923	0.0108696	0.0705138
7057396|F|0--52	0.961957	2	0.0731923	0.0108696	0.0705138
4770738|F|0--25	0.961957	2	0.0731923	0.0108696	0.0705138
2520815|F|0--12	0.961957	2	0.0731923	0.0108696	0.0705138
2500894|F|0--21	0.961957	2	0.0731923	0.0108696	0.0705138
100057809|F|0--8	0.972826	2	0.052871	0.0108696	0.0514733
4764547|F|0--12	0.972826	2	0.052871	0.0108696	0.0514733
4767009|F|0--60	0.972826	2	0.052871	0.0108696	0.0514733
4772696|F|0--22	0.972826	2	0.052871	0.0108696	0.0514733
4577815|F|0--31	0.972826	2	0.052871	0.0108696	0.0514733
2574467|F|0--16	0.972826	2	0.052871	0.0108696	0.0514733
2494798|F|0--26	0.972826	2	0.052871	0.0108696	0.0514733
2391988|F|0--11	0.972826	2	0.052871	0.0108696	0.0514733
7047376|F|0--5	0.983696	2	0.032077	0.0108696	0.0315626
9715364|F|0--22	0.983696	2	0.032077	0.0108696	0.0315626
100201773|F|0--24	0.983696	2	0.032077	0.0108696	0.0315626
4577598|F|0--16	0.983696	2	0.032077	0.0108696	0.0315626
9679731|F|0--11	0.983696	2	0.032077	0.0108696	0.0315626
4765289|F|0--29	0.983696	2	0.032077	0.0108696	0.0315626
4587438|F|0--55	0.983696	2	0.032077	0.0108696	0.0315626
9705647|F|0--32	0.983696	2	0.032077	0.0108696	0.0315626
100163885|F|0--63	0.983696	2	0.032077	0.0108696	0.0315626
2515594|F|0--67	0.983696	2	0.032077	0.0108696	0.0315626
9685858|F|0--51	0.983696	2	0.032077	0.0108696	0.0315626
7060229|F|0--47	0.983696	2	0.032077	0.0108696	0.0315626
2424960|F|0--59	0.983696	2	0.032077	0.0108696	0.0315626
4778922|F|0--15	0.983696	2	0.032077	0.0108696	0.0315626
4770692|F|0--42	0.983696	2	0.032077	0.0108696	0.0315626
4584636|F|0--32	0.994565	2	0.0108105	0.0108696	0.0107521
2428453|F|0--60	0.994565	2	0.0108105	0.0108696	0.0107521
9667133|F|0--16	0.994565	2	0.0108105	0.0108696	0.0107521
4593401|F|0--34	0.994565	2	0.0108105	0.0108696	0.0107521
2588719|F|0--64	0.994565	2	0.0108105	0.0108696	0.0107521
4584698|F|0--14	0.994565	2	0.0108105	0.0108696	0.0107521
100162252|F|0--55	0.994565	2	0.0108105	0.0108696	0.0107521
2416571|F|0--61	0.994565	2	0.0108105	0.0108696	0.0107521
4587985|F|0--18	0.994565	2	0.0108105	0.0108696	0.0107521
100163544|F|0--68	0.994565	2	0.0108105	0.0108696	0.0107521
4580815|F|0--15	0.994565	2	0.0108105	0.0108696	0.0107521
4592362|F|0--30	0.994565	2	0.0108105	0.0108696	0.0107521
9688951|F|0--35	0.994565	2	0.0108105	0.0108696	0.0107521
7059170|F|0--14	0.994565	2	0.0108105	0.0108696	0.0107521
4583955|F|0--18	0.994565	2	0.0108105	0.0108696	0.0107521
2444434|F|0--5	0.994565	2	0.0108105	0.0108696	0.0107521
9700618|F|0--27	0.994565	2	0.0108105	0.0108696	0.0107521
4582788|F|0--32	0.994565	2	0.0108105	0.0108696	0.0107521
100214986|F|0--21	0.994565	2	0.0108105	0.0108696	0.0107521
100163034|F|0--46	0.994565	2	0.0108105	0.0108696	0.0107521
100057721|F|0--57	0.994565	2	0.0108105	0.0108696	0.0107521
100247814|F|0--6	0.994565	2	0.0108105	0.0108696	0.0107521
2444335|F|0--13	0.994565	2	0.0108105	0.0108696	0.0107521
4590304|F|0--55	0.994565	2	0.0108105	0.0108696	0.0107521
9685294|F|0--21	0.994565	2	0.0108105	0.0108696	0.0107521
4584709|F|0--37	0.994565	2	0.0108105	0.0108696	0.0107521
7049186|F|0--16	0.994565	2	0.0108105	0.0108696	0.0107521
4767319|F|0--31	0.994565	2	0.0108105	0.0108696	0.0107521
4590719|F|0--21	0.994565	2	0.0108105	0.0108696	0.0107521
9669405|F|0--39	0.994565	2	0.0108105	0.0108696	0.0107521
7047127|F|0--39	0.994565	2	0.0108105	0.0108696	0.0107521
2427508|F|0--49	0.994565	2	0.0108105	0.0108696	0.0107521
2605664|F|0--29	0.994565	2	0.0108105	0.0108696	0.0107521
2428979|F|0--40	0.994565	2	0.0108105	0.0108696	0.0107521
9675707|F|0--35	0.994565	2	0.0108105	0.0108696	0.0107521
100145157|F|0--16	0.994565	2	0.0108105	0.0108696	0.0107521
4764529|F|0--29	0.994565	2	0.0108105	0.0108696	0.0107521
7047210|F|0--19	0.994565	2	0.0108105	0.0108696	0.0107521
4766431|F|0--38	0.994565	2	0.0108105	0.0108696	0.0107521
100059400|F|0--42	0.994565	2	0.0108105	0.0108696	0.0107521
7048918|F|0--45	0.994565	2	0.0108105	0.0108696	0.0107521
7047280|F|0--56	0.994565	2	0.0108105	0.0108696	0.0107521
7047421|F|0--47	0.994565	2	0.0108105	0.0108696	0.0107521
2432070|F|0--10	0.994565	2	0.0108105	0.0108696	0.0107521
100092085|F|0--28	0.994565	2	0.0108105	0.0108696	0.0107521
100092253|F|0--16	0.994565	2	0.0108105	0.0108696	0.0107521
2388869|F|0--16	0.994565	2	0.0108105	0.0108696	0.0107521
4580049|F|0--68	0.918478	2	0.149752	0.0108696	0.138539
4771765|F|0--6	0.940217	2	0.112417	0.0108696	0.106098
4587104|F|0--46	0.972826	2	0.052871	0.0108696	0.0514733
100056066|F|0--45	0.972826	2	0.052871	0.0108696	0.0514733
4771137|F|0--10	0.983696	2	0.032077	0.0108696	0.0315626
2521733|F|0--18	0.983696	2	0.032077	0.0108696	0.0315626
4764282|F|0--57	0.994565	2	0.0108105	0.0108696	0.0107521
100261011|F|0--37	0.994565	2	0.0108105	0.0108696	0.0107521
2525410|F|0--57	0.994565	2	0.0108105	0.0108696	0.0107521
2519798|F|0--27	0.994565	2	0.0108105	0.0108696	0.0107521
100125952|F|0--40	0.840659	2	0.267902	0.010989	0.232017
4588304|F|0--41	0.840659	2	0.267902	0.010989	0.232017
2428135|F|0--39	0.895604	2	0.186994	0.010989	0.169511
100161572|F|0--40	0.906593	2	0.169364	0.010989	0.155022
2505337|F|0--43	0.906593	2	0.169364	0.010989	0.155022
2428304|F|0--25	0.917582	2	0.15125	0.010989	0.139812
2525845|F|0--25	0.917582	2	0.15125	0.010989	0.139812
4774686|F|0--54	0.917582	2	0.15125	0.010989	0.139812
2453638|F|0--24	0.93956	2	0.113573	0.010989	0.107124
4764786|F|0--44	0.93956	2	0.113573	0.010989	0.107124
4771069|F|0--67	0.950549	2	0.0940104	0.010989	0.0895914
2445804|F|0--58	0.950549	2	0.0940104	0.010989	0.0895914
2441017|F|0--11	0.950549	2	0.0940104	0.010989	0.0895914
2570337|F|0--56	0.961538	2	0.0739645	0.010989	0.0712291
4766409|F|0--33	0.961538	2	0.0739645	0.010989	0.0712291
7048941|F|0--60	0.961538	2	0.0739645	0.010989	0.0712291
2572402|F|0--23	0.961538	2	0.0739645	0.010989	0.0712291
4583889|F|0--27	0.972527	2	0.0534356	0.010989	0.0520079
5586819|F|0--41	0.972527	2	0.0534356	0.010989	0.0520079
2592343|F|0--67	0.972527	2	0.0534356	0.010989	0.0520079
100197724|F|0--8	0.972527	2	0.0534356	0.010989	0.0520079
7050407|F|0--8	0.972527	2	0.0534356	0.010989	0.0520079
2383495|F|0--67	0.972527	2	0.0534356	0.010989	0.0520079
100058942|F|0--65	0.972527	2	0.0534356	0.010989	0.0520079
4776696|F|0--48	0.972527	2	0.0534356	0.010989	0.0520079
2432161|F|0--44	0.972527	2	0.0534356	0.010989	0.0520079
9665193|F|0--41	0.983516	2	0.0324236	0.010989	0.031898
4771733|F|0--42	0.983516	2	0.0324236	0.010989	0.031898
100212423|F|0--37	0.983516	2	0.0324236	0.010989	0.031898
7047329|F|0--37	0.983516	2	0.0324236	0.010989	0.031898
2491409|F|0--55	0.983516	2	0.0324236	0.010989	0.031898
100126596|F|0--8	0.983516	2	0.0324236	0.010989	0.031898
100161590|F|0--6	0.983516	2	0.0324236	0.010989	0.031898
2574467|F|0--19	0.983516	2	0.0324236	0.010989	0.031898
4587835|F|0--29	0.983516	2	0.0324236	0.010989	0.031898
2379065|F|0--43	0.983516	2	0.0324236	0.010989	0.031898
7057099|F|0--67	0.983516	2	0.0324236	0.010989	0.031898
4584487|F|0--35	0.983516	2	0.0324236	0.010989	0.031898
4582764|F|0--17	0.983516	2	0.0324236	0.010989	0.031898
2442860|F|0--7	0.983516	2	0.0324236	0.010989	0.031898
7051068|F|0--64	0.983516	2	0.0324236	0.010989	0.031898
9688980|F|0--15	0.983516	2	0.0324236	0.010989	0.031898
4582199|F|0--31	0.983516	2	0.0324236	0.010989	0.031898
2448767|F|0--54	0.983516	2	0.0324236	0.010989	0.031898
5583648|F|0--55	0.983516	2	0.0324236	0.010989	0.031898
4768030|F|0--30	0.983516	2	0.0324236	0.010989	0.031898
100058952|F|0--43	0.994505	2	0.0109286	0.010989	0.0108689
7053853|F|0--9	0.994505	2	0.0109286	0.010989	0.0108689
7048783|F|0--17	0.994505	2	0.0109286	0.010989	0.0108689
100126409|F|0--30	0.994505	2	0.0109286	0.010989	0.0108689
7049331|F|0--11	0.994505	2	0.0109286	0.010989	0.0108689
4582981|F|0--55	0.994505	2	0.0109286	0.010989	0.0108689
7048153|F|0--5	0.994505	2	0.0109286	0.010989	0.0108689
7057213|F|0--8	0.994505	2	0.0109286	0.010989	0.0108689
4581940|F|0--31	0.994505	2	0.0109286	0.010989	0.0108689
2382285|F|0--67	0.994505	2	0.0109286	0.010989	0.0108689
100250594|F|0--11	0.994505	2	0.0109286	0.010989	0.0108689
4591140|F|0--26	0.994505	2	0.0109286	0.010989	0.0108689
100126408|F|0--17	0.994505	2	0.0109286	0.010989	0.0108689
2474911|F|0--56	0.994505	2	0.0109286	0.010989	0.0108689
4773680|F|0--68	0.994505	2	0.0109286	0.010989	0.0108689
9685858|F|0--33	0.994505	2	0.0109286	0.010989	0.0108689
2442786|F|0--19	0.994505	2	0.0109286	0.010989	0.0108689
2474658|F|0--8	0.994505	2	0.0109286	0.010989	0.0108689
9693119|F|0--5	0.994505	2	0.0109286	0.010989	0.0108689
4578189|F|0--46	0.994505	2	0.0109286	0.010989	0.0108689
4774646|F|0--12	0.994505	2	0.0109286	0.010989	0.0108689
7047440|F|0--21	0.994505	2	0.0109286	0.010989	0.0108689
2521090|F|0--68	0.994505	2	0.0109286	0.010989	0.0108689
100144447|F|0--17	0.994505	2	0.0109286	0.010989	0.0108689
9697980|F|0--65	0.994505	2	0.0109286	0.010989	0.0108689
4767733|F|0--16	0.994505	2	0.0109286	0.010989	0.0108689
100092698|F|0--47	0.994505	2	0.0109286	0.010989	0.0108689
7048352|F|0--24	0.994505	2	0.0109286	0.010989	0.0108689
4583537|F|0--43	0.994505	2	0.0109286	0.010989	0.0108689
4767468|F|0--12	0.994505	2	0.0109286	0.010989	0.0108689
100182777|F|0--46	0.994505	2	0.0109286	0.010989	0.0108689
5590149|F|0--10	0.994505	2	0.0109286	0.010989	0.0108689
100056351|F|0--51	0.994505	2	0.0109286	0.010989	0.0108689
7050921|F|0--61	0.994505	2	0.0109286	0.010989	0.0108689
7048782|F|0--68	0.994505	2	0.0109286	0.010989	0.0108689
7048204|F|0--45	0.994505	2	0.0109286	0.010989	0.0108689
4583357|F|0--11	0.994505	2	0.0109286	0.010989	0.0108689
100144488|F|0--14	0.994505	2	0.0109286	0.010989	0.0108689
2459732|F|0--41	0.994505	2	0.0109286	0.010989	0.0108689
4775649|F|0--47	0.994505	2	0.0109286	0.010989	0.0108689
9685704|F|0--30	0.994505	2	0.0109286	0.010989	0.0108689
2505370|F|0--23	0.994505	2	0.0109286	0.010989	0.0108689
100190138|F|0--18	0.994505	2	0.0109286	0.010989	0.0108689
100190695|F|0--9	0.994505	2	0.0109286	0.010989	0.0108689
4583850|F|0--42	0.994505	2	0.0109286	0.010989	0.0108689
2415155|F|0--17	0.994505	2	0.0109286	0.010989	0.0108689
2415155|F|0--57	0.994505	2	0.0109286	0.010989	0.0108689
7049138|F|0--7	0.994505	2	0.0109286	0.010989	0.0108689
7050597|F|0--25	0.994505	2	0.0109286	0.010989	0.0108689
9666004|F|0--31	0.994505	2	0.0109286	0.010989	0.0108689
4576935|F|0--53	0.994505	2	0.0109286	0.010989	0.0108689
7047998|F|0--14	0.994505	2	0.0109286	0.010989	0.0108689
100056365|F|0--61	0.994505	2	0.0109286	0.010989	0.0108689
4776767|F|0--25	0.994505	2	0.0109286	0.010989	0.0108689
2432408|F|0--51	0.961538	2	0.0739645	0.010989	0.0712291
7060545|F|0--9	0.983516	2	0.0324236	0.010989	0.031898
2589540|F|0--10	0.983516	2	0.0324236	0.010989	0.031898
9687357|F|0--31	0.983516	2	0.0324236	0.010989	0.031898
2534446|F|0--42	0.983516	2	0.0324236	0.010989	0.031898
100056554|F|0--23	0.994505	2	0.0109286	0.010989	0.0108689
4767669|F|0--14	0.994505	2	0.0109286	0.010989	0.0108689
4587104|F|0--34	0.994505	2	0.0109286	0.010989	0.0108689
4581975|F|0--40	0.994505	2	0.0109286	0.010989	0.0108689
2554541|F|0--57	0.994505	2	0.0109286	0.010989	0.0108689
4584617|F|0--61	0.883333	2	0.206111	0.0111111	0.18487
9697976|F|0--68	0.894444	2	0.188827	0.0111111	0.170999
100162444|F|0--23	0.894444	2	0.188827	0.0111111	0.170999
100057125|F|0--24	0.894444	2	0.188827	0.0111111	0.170999
7057056|F|0--26	0.905556	2	0.171049	0.0111111	0.15642
2445440|F|0--44	0.905556	2	0.171049	0.0111111	0.15642
4778768|F|0--22	0.938889	2	0.114753	0.0111111	0.108169
4766986|F|0--68	0.938889	2	0.114753	0.0111111	0.108169
4771472|F|0--48	0.938889	2	0.114753	0.0111111	0.108169
2381910|F|0--16	0.95	2	0.095	0.0111111	0.0904875
4582321|F|0--12	0.95	2	0.095	0.0111111	0.0904875
2387747|F|0--67	0.95	2	0.095	0.0111111	0.0904875
4577785|F|0--46	0.95	2	0.095	0.0111111	0.0904875
2414980|F|0--38	0.95	2	0.095	0.0111111	0.0904875
2465065|F|0--45	0.961111	2	0.0747531	0.0111111	0.0719591
2546591|F|0--16	0.961111	2	0.0747531	0.0111111	0.0719591
4584170|F|0--17	0.961111	2	0.0747531	0.0111111	0.0719591
100183010|F|0--23	0.961111	2	0.0747531	0.0111111	0.0719591
2427611|F|0--44	0.972222	2	0.0540123	0.0111111	0.0525537
2520511|F|0--26	0.972222	2	0.0540123	0.0111111	0.0525537
7048941|F|0--35	0.972222	2	0.0540123	0.0111111	0.0525537
9700138|F|0--43	0.972222	2	0.0540123	0.0111111	0.0525537
4589433|F|0--20	0.972222	2	0.0540123	0.0111111	0.0525537
100126773|F|0--64	0.983333	2	0.0327778	0.0111111	0.0322406
4578358|F|0--10	0.983333	2	0.0327778	0.0111111	0.0322406
100201498|F|0--12	0.983333	2	0.0327778	0.0111111	0.0322406
7048174|F|0--37	0.983333	2	0.0327778	0.0111111	0.0322406
9688865|F|0--57	0.983333	2	0.0327778	0.0111111	0.0322406
4776549|F|0--35	0.983333	2	0.0327778	0.0111111	0.0322406
100206750|F|0--66	0.983333	2	0.0327778	0.0111111	0.0322406
9679600|F|0--14	0.983333	2	0.0327778	0.0111111	0.0322406
2378799|F|0--42	0.983333	2	0.0327778	0.0111111	0.0322406
4769057|F|0--32	0.983333	2	0.0327778	0.0111111	0.0322406
2439576|F|0--41	0.983333	2	0.0327778	0.0111111	0.0322406
100056148|F|0--47	0.983333	2	0.0327778	0.0111111	0.0322406
2588321|F|0--8	0.983333	2	0.0327778	0.0111111	0.0322406
5585233|F|0--63	0.983333	2	0.0327778	0.0111111	0.0322406
4773986|F|0--17	0.983333	2	0.0327778	0.0111111	0.0322406
9665090|F|0--40	0.994444	2	0.0110494	0.0111111	0.0109883
7048365|F|0--31	0.994444	2	0.0110494	0.0111111	0.0109883
7048398|F|0--23	0.994444	2	0.0110494	0.0111111	0.0109883
4591658|F|0--35	0.994444	2	0.0110494	0.0111111	0.0109883
100201336|F|0--22	0.994444	2	0.0110494	0.0111111	0.0109883
4769781|F|0--15	0.994444	2	0.0110494	0.0111111	0.0109883
100261404|F|0--51	0.994444	2	0.0110494	0.0111111	0.0109883
4582772|F|0--55	0.994444	2	0.0110494	0.0111111	0.0109883
2583562|F|0--7	0.994444	2	0.0110494	0.0111111	0.0109883
7047521|F|0--29	0.994444	2	0.0110494	0.0111111	0.0109883
4581284|F|0--18	0.994444	2	0.0110494	0.0111111	0.0109883
100262723|F|0--28	0.994444	2	0.0110494	0.0111111	0.0109883
2428818|F|0--28	0.994444	2	0.0110494	0.0111111	0.0109883
7047606|F|0--50	0.994444	2	0.0110494	0.0111111	0.0109883
2551074|F|0--34	0.994444	2	0.0110494	0.0111111	0.0109883
4589868|F|0--67	0.994444	2	0.0110494	0.0111111	0.0109883
100266024|F|0--10	0.994444	2	0.0110494	0.0111111	0.0109883
2494986|F|0--51	0.994444	2	0.0110494	0.0111111	0.0109883
4579634|F|0--41	0.994444	2	0.0110494	0.0111111	0.0109883
4581749|F|0--13	0.994444	2	0.0110494	0.0111111	0.0109883
7048579|F|0--11	0.994444	2	0.0110494	0.0111111	0.0109883
4581217|F|0--51	0.994444	2	0.0110494	0.0111111	0.0109883
2515801|F|0--52	0.994444	2	0.0110494	0.0111111	0.0109883
100056130|F|0--67	0.994444	2	0.0110494	0.0111111	0.0109883
4580650|F|0--35	0.994444	2	0.0110494	0.0111111	0.0109883
4588150|F|0--8	0.994444	2	0.0110494	0.0111111	0.0109883
4577582|F|0--18	0.95	2	0.095	0.0111111	0.0904875
100197927|F|0--42	0.983333	2	0.0327778	0.0111111	0.0322406
2425495|F|0--34	0.994444	2	0.0110494	0.0111111	0.0109883
4585665|F|0--49	0.994444	2	0.0110494	0.0111111	0.0109883
4775017|F|0--32	0.735955	2	0.38865	0.011236	0.313126
2573906|F|0--20	0.825843	2	0.287653	0.011236	0.246281
100060157|F|0--25	0.870787	2	0.225035	0.011236	0.199714
4776288|F|0--41	0.904494	2	0.172769	0.011236	0.157844
2438852|F|0--60	0.904494	2	0.172769	0.011236	0.157844
4582506|F|0--5	0.91573	2	0.154337	0.011236	0.142427
2464586|F|0--38	0.91573	2	0.154337	0.011236	0.142427
9689757|F|0--17	0.938202	2	0.115958	0.011236	0.109235
5585187|F|0--16	0.938202	2	0.115958	0.011236	0.109235
4591095|F|0--42	0.938202	2	0.115958	0.011236	0.109235
5583524|F|0--18	0.949438	2	0.0960106	0.011236	0.0914016
100243654|F|0--31	0.949438	2	0.0960106	0.011236	0.0914016
2612828|F|0--46	0.949438	2	0.0960106	0.011236	0.0914016
4581461|F|0--68	0.960674	2	0.0755586	0.011236	0.0727041
9699551|F|0--21	0.960674	2	0.0755586	0.011236	0.0727041
2435375|F|0--50	0.960674	2	0.0755586	0.011236	0.0727041
4582917|F|0--31	0.960674	2	0.0755586	0.011236	0.0727041
4774113|F|0--28	0.960674	2	0.0755586	0.011236	0.0727041
7049723|F|0--18	0.960674	2	0.0755586	0.011236	0.0727041
9710683|F|0--60	0.960674	2	0.0755586	0.011236	0.0727041
100056482|F|0--61	0.97191	2	0.0546017	0.011236	0.053111
2463764|F|0--61	0.97191	2	0.0546017	0.011236	0.053111
9711894|F|0--28	0.97191	2	0.0546017	0.011236	0.053111
100093123|F|0--15	0.97191	2	0.0546017	0.011236	0.053111
4773685|F|0--65	0.97191	2	0.0546017	0.011236	0.053111
100057027|F|0--46	0.97191	2	0.0546017	0.011236	0.053111
7057325|F|0--28	0.97191	2	0.0546017	0.011236	0.053111
2432245|F|0--44	0.983146	2	0.0331398	0.011236	0.0325906
5585458|F|0--25	0.983146	2	0.0331398	0.011236	0.0325906
4768821|F|0--41	0.983146	2	0.0331398	0.011236	0.0325906
2535991|F|0--53	0.983146	2	0.0331398	0.011236	0.0325906
7061337|F|0--45	0.983146	2	0.0331398	0.011236	0.0325906
4768927|F|0--28	0.983146	2	0.0331398	0.011236	0.0325906
4772822|F|0--42	0.983146	2	0.0331398	0.011236	0.0325906
100201390|F|0--8	0.983146	2	0.0331398	0.011236	0.0325906
4586928|F|0--32	0.983146	2	0.0331398	0.011236	0.0325906
4776637|F|0--24	0.983146	2	0.0331398	0.011236	0.0325906
4771796|F|0--41	0.983146	2	0.0331398	0.011236	0.0325906
100172872|F|0--18	0.983146	2	0.0331398	0.011236	0.0325906
5590396|F|0--40	0.983146	2	0.0331398	0.011236	0.0325906
2431024|F|0--55	0.983146	2	0.0331398	0.011236	0.0325906
2431299|F|0--59	0.983146	2	0.0331398	0.011236	0.0325906
4771183|F|0--53	0.983146	2	0.0331398	0.011236	0.0325906
2488917|F|0--8	0.983146	2	0.0331398	0.011236	0.0325906
4771944|F|0--13	0.983146	2	0.0331398	0.011236	0.0325906
9665545|F|0--43	0.983146	2	0.0331398	0.011236	0.0325906
5588062|F|0--50	0.983146	2	0.0331398	0.011236	0.0325906
4581274|F|0--66	0.994382	2	0.0111728	0.011236	0.0111104
2448319|F|0--59	0.994382	2	0.0111728	0.011236	0.0111104
7049741|F|0--25	0.994382	2	0.0111728	0.011236	0.0111104
7050045|F|0--17	0.994382	2	0.0111728	0.011236	0.0111104
2523273|F|0--10	0.994382	2	0.0111728	0.011236	0.0111104
9680337|F|0--11	0.994382	2	0.0111728	0.011236	0.0111104
100268063|F|0--9	0.994382	2	0.0111728	0.011236	0.0111104
2576379|F|0--39	0.994382	2	0.0111728	0.011236	0.0111104
100061155|F|0--42	0.994382	2	0.0111728	0.011236	0.0111104
2540216|F|0--57	0.994382	2	0.0111728	0.011236	0.0111104
7061400|F|0--14	0.994382	2	0.0111728	0.011236	0.0111104
2385847|F|0--40	0.994382	2	0.0111728	0.011236	0.0111104
4769786|F|0--39	0.994382	2	0.0111728	0.011236	0.0111104
4584750|F|0--28	0.994382	2	0.0111728	0.011236	0.0111104
7047137|F|0--59	0.994382	2	0.0111728	0.011236	0.0111104
7048972|F|0--6	0.994382	2	0.0111728	0.011236	0.0111104
7048972|F|0--38	0.994382	2	0.0111728	0.011236	0.0111104
100209298|F|0--7	0.994382	2	0.0111728	0.011236	0.0111104
100220116|F|0--18	0.994382	2	0.0111728	0.011236	0.0111104
2385847|F|0--59	0.994382	2	0.0111728	0.011236	0.0111104
4770503|F|0--51	0.994382	2	0.0111728	0.011236	0.0111104
9688865|F|0--18	0.994382	2	0.0111728	0.011236	0.0111104
4777926|F|0--7	0.994382	2	0.0111728	0.011236	0.0111104
7059180|F|0--13	0.994382	2	0.0111728	0.011236	0.0111104
7050496|F|0--53	0.994382	2	0.0111728	0.011236	0.0111104
5583762|F|0--22	0.870787	2	0.225035	0.011236	0.199714
7047752|F|0--9	0.97191	2	0.0546017	0.011236	0.053111
4584769|F|0--35	0.983146	2	0.0331398	0.011236	0.0325906
2426694|F|0--17	0.983146	2	0.0331398	0.011236	0.0325906
4582367|F|0--44	0.994382	2	0.0111728	0.011236	0.0111104
2514323|F|0--54	0.994382	2	0.0111728	0.011236	0.0111104
4766083|F|0--64	0.994382	2	0.0111728	0.011236	0.0111104
100218738|F|0--18	0.994382	2	0.0111728	0.011236	0.0111104
100091572|F|0--22	0.994382	2	0.0111728	0.011236	0.0111104
4582587|F|0--48	0.778409	2	0.344977	0.0113636	0.285472
4772637|F|0--39	0.869318	2	0.227208	0.0113636	0.201396
9701071|F|0--40	0.869318	2	0.227208	0.0113636	0.201396
4582594|F|0--34	0.892045	2	0.192601	0.0113636	0.174053
9624441|F|0--21	0.926136	2	0.136816	0.0113636	0.127456
9680245|F|0--18	0.9375	2	0.117188	0.0113636	0.110321
4777502|F|0--20	0.9375	2	0.117188	0.0113636	0.110321
100197349|F|0--26	0.9375	2	0.117188	0.0113636	0.110321
2465959|F|0--15	0.9375	2	0.117188	0.0113636	0.110321
9666499|F|0--59	0.9375	2	0.117188	0.0113636	0.110321
4575762|F|0--11	0.948864	2	0.0970429	0.0113636	0.0923342
4772831|F|0--15	0.948864	2	0.0970429	0.0113636	0.0923342
100056463|F|0--49	0.948864	2	0.0970429	0.0113636	0.0923342
2643520|F|0--40	0.960227	2	0.0763817	0.0113636	0.0734646
4580696|F|0--56	0.960227	2	0.0763817	0.0113636	0.0734646
2505748|F|0--33	0.960227	2	0.0763817	0.0113636	0.0734646
4772547|F|0--38	0.960227	2	0.0763817	0.0113636	0.0734646
2398054|F|0--25	0.960227	2	0.0763817	0.0113636	0.0734646
5588187|F|0--5	0.960227	2	0.0763817	0.0113636	0.0734646
7059311|F|0--14	0.971591	2	0.055204	0.0113636	0.0536803
2439850|F|0--12	0.971591	2	0.055204	0.0113636	0.0536803
100160887|F|0--16	0.971591	2	0.055204	0.0113636	0.0536803
2533611|F|0--21	0.971591	2	0.055204	0.0113636	0.0536803
100126026|F|0--58	0.971591	2	0.055204	0.0113636	0.0536803
4772695|F|0--7	0.971591	2	0.055204	0.0113636	0.0536803
2414980|F|0--65	0.971591	2	0.055204	0.0113636	0.0536803
100057516|F|0--5	0.982955	2	0.0335098	0.0113636	0.0329484
100125999|F|0--55	0.982955	2	0.0335098	0.0113636	0.0329484
2380801|F|0--63	0.982955	2	0.0335098	0.0113636	0.0329484
9717468|F|0--13	0.982955	2	0.0335098	0.0113636	0.0329484
4765631|F|0--17	0.982955	2	0.0335098	0.0113636	0.0329484
2380801|F|0--31	0.982955	2	0.0335098	0.0113636	0.0329484
2384196|F|0--22	0.982955	2	0.0335098	0.0113636	0.0329484
5587063|F|0--17	0.982955	2	0.0335098	0.0113636	0.0329484
4590119|F|0--18	0.982955	2	0.0335098	0.0113636	0.0329484
9697889|F|0--26	0.982955	2	0.0335098	0.0113636	0.0329484
7048005|F|0--48	0.982955	2	0.0335098	0.0113636	0.0329484
4582276|F|0--60	0.982955	2	0.0335098	0.0113636	0.0329484
2425593|F|0--52	0.982955	2	0.0335098	0.0113636	0.0329484
9697551|F|0--12	0.982955	2	0.0335098	0.0113636	0.0329484
4772382|F|0--67	0.982955	2	0.0335098	0.0113636	0.0329484
7051104|F|0--56	0.994318	2	0.0112991	0.0113636	0.0112352
7050818|F|0--13	0.994318	2	0.0112991	0.0113636	0.0112352
2535991|F|0--17	0.994318	2	0.0112991	0.0113636	0.0112352
7059313|F|0--5	0.994318	2	0.0112991	0.0113636	0.0112352
100184011|F|0--25	0.994318	2	0.0112991	0.0113636	0.0112352
100212696|F|0--25	0.994318	2	0.0112991	0.0113636	0.0112352
2449357|F|0--56	0.994318	2	0.0112991	0.0113636	0.0112352
7048393|F|0--29	0.994318	2	0.0112991	0.0113636	0.0112352
100160894|F|0--17	0.994318	2	0.0112991	0.0113636	0.0112352
100212233|F|0--10	0.994318	2	0.0112991	0.0113636	0.0112352
100212696|F|0--61	0.994318	2	0.0112991	0.0113636	0.0112352
100091323|F|0--22	0.994318	2	0.0112991	0.0113636	0.0112352
100092725|F|0--46	0.994318	2	0.0112991	0.0113636	0.0112352
2556000|F|0--62	0.994318	2	0.0112991	0.0113636	0.0112352
9665058|F|0--35	0.994318	2	0.0112991	0.0113636	0.0112352
7050014|F|0--25	0.994318	2	0.0112991	0.0113636	0.0112352
100254509|F|0--7	0.994318	2	0.0112991	0.0113636	0.0112352
4770294|F|0--9	0.994318	2	0.0112991	0.0113636	0.0112352
4773003|F|0--63	0.994318	2	0.0112991	0.0113636	0.0112352
100125929|F|0--32	0.994318	2	0.0112991	0.0113636	0.0112352
4772726|F|0--12	0.994318	2	0.0112991	0.0113636	0.0112352
100220115|F|0--17	0.994318	2	0.0112991	0.0113636	0.0112352
100058278|F|0--29	0.994318	2	0.0112991	0.0113636	0.0112352
4585612|F|0--35	0.994318	2	0.0112991	0.0113636	0.0112352
2575901|F|0--50	0.994318	2	0.0112991	0.0113636	0.0112352
4585715|F|0--40	0.994318	2	0.0112991	0.0113636	0.0112352
2516657|F|0--50	0.948864	2	0.0970429	0.0113636	0.0923342
4584545|F|0--10	0.960227	2	0.0763817	0.0113636	0.0734646
4584054|F|0--17	0.971591	2	0.055204	0.0113636	0.0536803
2418729|F|0--9	0.971591	2	0.055204	0.0113636	0.0536803
100182782|F|0--58	0.982955	2	0.0335098	0.0113636	0.0329484
2559555|F|0--68	0.994318	2	0.0112991	0.0113636	0.0112352
100145064|F|0--8	0.994318	2	0.0112991	0.0113636	0.0112352
9694341|F|0--16	0.994318	2	0.0112991	0.0113636	0.0112352
2404168|F|0--26	0.764368	2	0.360219	0.0114943	0.29534
5587795|F|0--8	0.856322	2	0.246069	0.0114943	0.215794
2406149|F|0--37	0.87931	2	0.212247	0.0114943	0.189723
4587868|F|0--49	0.902299	2	0.176311	0.0114943	0.160768
2605343|F|0--15	0.913793	2	0.157551	0.0114943	0.145139
2509815|F|0--28	0.925287	2	0.138261	0.0114943	0.128703
4582504|F|0--13	0.936782	2	0.118444	0.0114943	0.111429
4582499|F|0--26	0.936782	2	0.118444	0.0114943	0.111429
100058443|F|0--27	0.936782	2	0.118444	0.0114943	0.111429
2561028|F|0--60	0.936782	2	0.118444	0.0114943	0.111429
2389541|F|0--40	0.948276	2	0.0980975	0.0114943	0.0932859
9697172|F|0--10	0.948276	2	0.0980975	0.0114943	0.0932859
5586764|F|0--15	0.948276	2	0.0980975	0.0114943	0.0932859
2458178|F|0--40	0.948276	2	0.0980975	0.0114943	0.0932859
7048619|F|0--39	0.95977	2	0.0772229	0.0114943	0.0742412
9703993|F|0--64	0.95977	2	0.0772229	0.0114943	0.0742412
4772791|F|0--15	0.95977	2	0.0772229	0.0114943	0.0742412
2405618|F|0--64	0.95977	2	0.0772229	0.0114943	0.0742412
4592563|F|0--24	0.95977	2	0.0772229	0.0114943	0.0742412
2468641|F|0--6	0.971264	2	0.0558198	0.0114943	0.0542619
4590415|F|0--33	0.971264	2	0.0558198	0.0114943	0.0542619
2391444|F|0--5	0.971264	2	0.0558198	0.0114943	0.0542619
2518239|F|0--36	0.971264	2	0.0558198	0.0114943	0.0542619
4583100|F|0--13	0.971264	2	0.0558198	0.0114943	0.0542619
2425912|F|0--41	0.982759	2	0.0338882	0.0114943	0.033314
100056213|F|0--44	0.982759	2	0.0338882	0.0114943	0.033314
4589889|F|0--24	0.982759	2	0.0338882	0.0114943	0.033314
2491674|F|0--51	0.982759	2	0.0338882	0.0114943	0.033314
2376403|F|0--62	0.982759	2	0.0338882	0.0114943	0.033314
4768625|F|0--43	0.982759	2	0.0338882	0.0114943	0.033314
2397050|F|0--48	0.982759	2	0.0338882	0.0114943	0.033314
4586961|F|0--29	0.994253	2	0.0114282	0.0114943	0.0113629
4776972|F|0--28	0.994253	2	0.0114282	0.0114943	0.0113629
100144043|F|0--10	0.994253	2	0.0114282	0.0114943	0.0113629
4773911|F|0--11	0.994253	2	0.0114282	0.0114943	0.0113629
100196659|F|0--15	0.994253	2	0.0114282	0.0114943	0.0113629
4770975|F|0--64	0.994253	2	0.0114282	0.0114943	0.0113629
4777847|F|0--57	0.994253	2	0.0114282	0.0114943	0.0113629
9694531|F|0--66	0.994253	2	0.0114282	0.0114943	0.0113629
4771341|F|0--39	0.994253	2	0.0114282	0.0114943	0.0113629
2537767|F|0--46	0.994253	2	0.0114282	0.0114943	0.0113629
4575673|F|0--66	0.994253	2	0.0114282	0.0114943	0.0113629
4581144|F|0--23	0.994253	2	0.0114282	0.0114943	0.0113629
2525916|F|0--22	0.994253	2	0.0114282	0.0114943	0.0113629
2434677|F|0--17	0.994253	2	0.0114282	0.0114943	0.0113629
7060635|F|0--16	0.994253	2	0.0114282	0.0114943	0.0113629
4588727|F|0--23	0.994253	2	0.0114282	0.0114943	0.0113629
2445804|F|0--40	0.994253	2	0.0114282	0.0114943	0.0113629
2549545|F|0--63	0.994253	2	0.0114282	0.0114943	0.0113629
4772382|F|0--26	0.994253	2	0.0114282	0.0114943	0.0113629
4774560|F|0--5	0.994253	2	0.0114282	0.0114943	0.0113629
100256591|F|0--53	0.994253	2	0.0114282	0.0114943	0.0113629
4587938|F|0--12	0.994253	2	0.0114282	0.0114943	0.0113629
100058673|F|0--55	0.994253	2	0.0114282	0.0114943	0.0113629
4767095|F|0--32	0.994253	2	0.0114282	0.0114943	0.0113629
4777146|F|0--25	0.994253	2	0.0114282	0.0114943	0.0113629
4586831|F|0--67	0.994253	2	0.0114282	0.0114943	0.0113629
4583504|F|0--20	0.994253	2	0.0114282	0.0114943	0.0113629
7057325|F|0--18	0.994253	2	0.0114282	0.0114943	0.0113629
2539879|F|0--24	0.994253	2	0.0114282	0.0114943	0.0113629
4768638|F|0--44	0.994253	2	0.0114282	0.0114943	0.0113629
100145089|F|0--5	0.994253	2	0.0114282	0.0114943	0.0113629
2436244|F|0--13	0.994253	2	0.0114282	0.0114943	0.0113629
4779715|F|0--29	0.994253	2	0.0114282	0.0114943	0.0113629
4772685|F|0--32	0.738372	2	0.386357	0.0116279	0.311721
9698923|F|0--54	0.761628	2	0.363102	0.0116279	0.29718
2560890|F|0--27	0.831395	2	0.280354	0.0116279	0.241055
4772866|F|0--18	0.854651	2	0.248445	0.0116279	0.217583
4772198|F|0--67	0.877907	2	0.214373	0.0116279	0.191395
4764759|F|0--55	0.901163	2	0.178137	0.0116279	0.16227
5585470|F|0--62	0.912791	2	0.159208	0.0116279	0.146534
2496595|F|0--14	0.912791	2	0.159208	0.0116279	0.146534
9689892|F|0--68	0.924419	2	0.139738	0.0116279	0.129974
2489611|F|0--15	0.924419	2	0.139738	0.0116279	0.129974
4577304|F|0--17	0.936047	2	0.119727	0.0116279	0.11256
2508593|F|0--14	0.936047	2	0.119727	0.0116279	0.11256
4772109|F|0--36	0.947674	2	0.0991752	0.0116279	0.0942574
2434434|F|0--37	0.947674	2	0.0991752	0.0116279	0.0942574
2466432|F|0--67	0.959302	2	0.0780827	0.0116279	0.0750343
2550318|F|0--64	0.959302	2	0.0780827	0.0116279	0.0750343
4772464|F|0--9	0.959302	2	0.0780827	0.0116279	0.0750343
4773330|F|0--49	0.959302	2	0.0780827	0.0116279	0.0750343
2564597|F|0--40	0.959302	2	0.0780827	0.0116279	0.0750343
5588055|F|0--67	0.959302	2	0.0780827	0.0116279	0.0750343
100226283|F|0--30	0.959302	2	0.0780827	0.0116279	0.0750343
100160944|F|0--36	0.97093	2	0.0564494	0.0116279	0.0548562
2518579|F|0--27	0.97093	2	0.0564494	0.0116279	0.0548562
100242628|F|0--45	0.97093	2	0.0564494	0.0116279	0.0548562
4772633|F|0--58	0.97093	2	0.0564494	0.0116279	0.0548562
7048178|F|0--56	0.97093	2	0.0564494	0.0116279	0.0548562
7048361|F|0--29	0.982558	2	0.0342753	0.0116279	0.0336879
100230513|F|0--23	0.982558	2	0.0342753	0.0116279	0.0336879
2439091|F|0--7	0.982558	2	0.0342753	0.0116279	0.0336879
100162000|F|0--54	0.982558	2	0.0342753	0.0116279	0.0336879
100172302|F|0--21	0.982558	2	0.0342753	0.0116279	0.0336879
2414058|F|0--65	0.982558	2	0.0342753	0.0116279	0.0336879
100057212|F|0--11	0.982558	2	0.0342753	0.0116279	0.0336879
4773207|F|0--25	0.982558	2	0.0342753	0.0116279	0.0336879
2444022|F|0--44	0.982558	2	0.0342753	0.0116279	0.0336879
4578890|F|0--17	0.982558	2	0.0342753	0.0116279	0.0336879
2425334|F|0--56	0.982558	2	0.0342753	0.0116279	0.0336879
2435740|F|0--55	0.994186	2	0.0115603	0.0116279	0.0114935
2426549|F|0--12	0.994186	2	0.0115603	0.0116279	0.0114935
2434262|F|0--47	0.994186	2	0.0115603	0.0116279	0.0114935
4583810|F|0--56	0.994186	2	0.0115603	0.0116279	0.0114935
4588536|F|0--24	0.994186	2	0.0115603	0.0116279	0.0114935
2397050|F|0--58	0.994186	2	0.0115603	0.0116279	0.0114935
4591618|F|0--7	0.994186	2	0.0115603	0.0116279	0.0114935
100256834|F|0--19	0.994186	2	0.0115603	0.0116279	0.0114935
9681152|F|0--9	0.994186	2	0.0115603	0.0116279	0.0114935
2436409|F|0--28	0.994186	2	0.0115603	0.0116279	0.0114935
2445639|F|0--46	0.994186	2	0.0115603	0.0116279	0.0114935
2445639|F|0--68	0.994186	2	0.0115603	0.0116279	0.0114935
4773870|F|0--32	0.994186	2	0.0115603	0.0116279	0.0114935
100256834|F|0--21	0.994186	2	0.0115603	0.0116279	0.0114935
100172233|F|0--26	0.994186	2	0.0115603	0.0116279	0.0114935
7049223|F|0--37	0.994186	2	0.0115603	0.0116279	0.0114935
4593890|F|0--26	0.994186	2	0.0115603	0.0116279	0.0114935
7060254|F|0--34	0.994186	2	0.0115603	0.0116279	0.0114935
4772019|F|0--50	0.994186	2	0.0115603	0.0116279	0.0114935
4777501|F|0--17	0.994186	2	0.0115603	0.0116279	0.0114935
4772448|F|0--26	0.994186	2	0.0115603	0.0116279	0.0114935
100250025|F|0--15	0.994186	2	0.0115603	0.0116279	0.0114935
100232942|F|0--16	0.994186	2	0.0115603	0.0116279	0.0114935
2387384|F|0--55	0.994186	2	0.0115603	0.0116279	0.0114935
2428053|F|0--32	0.994186	2	0.0115603	0.0116279	0.0114935
100129060|F|0--14	0.994186	2	0.0115603	0.0116279	0.0114935
4768988|F|0--68	0.994186	2	0.0115603	0.0116279	0.0114935
7050023|F|0--32	0.994186	2	0.0115603	0.0116279	0.0114935
2378597|F|0--44	0.947674	2	0.0991752	0.0116279	0.0942574
2547064|F|0--33	0.947674	2	0.0991752	0.0116279	0.0942574
2445639|F|0--64	0.994186	2	0.0115603	0.0116279	0.0114935
4588258|F|0--22	0.994186	2	0.0115603	0.0116279	0.0114935
9664932|F|0--8	0.805882	2	0.312872	0.0117647	0.263928
2439093|F|0--28	0.817647	2	0.298201	0.0117647	0.253739
4776457|F|0--18	0.829412	2	0.282976	0.0117647	0.242938
9680464|F|0--65	0.864706	2	0.233979	0.0117647	0.206606
2504429|F|0--64	0.876471	2	0.21654	0.0117647	0.193095
4583577|F|0--18	0.876471	2	0.21654	0.0117647	0.193095
9705413|F|0--6	0.888235	2	0.198547	0.0117647	0.178836
2606442|F|0--26	0.9	2	0.18	0.0117647	0.1638
2383645|F|0--37	0.923529	2	0.141246	0.0117647	0.131271
2441247|F|0--36	0.923529	2	0.141246	0.0117647	0.131271
4772872|F|0--6	0.923529	2	0.141246	0.0117647	0.131271
4584702|F|0--5	0.923529	2	0.141246	0.0117647	0.131271
4774028|F|0--64	0.923529	2	0.141246	0.0117647	0.131271
7058203|F|0--10	0.923529	2	0.141246	0.0117647	0.131271
2605343|F|0--62	0.935294	2	0.121038	0.0117647	0.113713
9688640|F|0--49	0.935294	2	0.121038	0.0117647	0.113713
9715204|F|0--47	0.935294	2	0.121038	0.0117647	0.113713
2447775|F|0--68	0.935294	2	0.121038	0.0117647	0.113713
9680154|F|0--63	0.935294	2	0.121038	0.0117647	0.113713
2434652|F|0--55	0.935294	2	0.121038	0.0117647	0.113713
100056506|F|0--57	0.935294	2	0.121038	0.0117647	0.113713
5583748|F|0--43	0.947059	2	0.100277	0.0117647	0.0952491
4768311|F|0--27	0.947059	2	0.100277	0.0117647	0.0952491
2510071|F|0--8	0.947059	2	0.100277	0.0117647	0.0952491
5585120|F|0--58	0.947059	2	0.100277	0.0117647	0.0952491
4581546|F|0--13	0.958824	2	0.0789619	0.0117647	0.0758444
4771957|F|0--9	0.958824	2	0.0789619	0.0117647	0.0758444
2470269|F|0--32	0.958824	2	0.0789619	0.0117647	0.0758444
4591593|F|0--6	0.958824	2	0.0789619	0.0117647	0.0758444
2455251|F|0--49	0.958824	2	0.0789619	0.0117647	0.0758444
100057467|F|0--50	0.970588	2	0.0570934	0.0117647	0.0554636
9694389|F|0--6	0.970588	2	0.0570934	0.0117647	0.0554636
9694389|F|0--19	0.970588	2	0.0570934	0.0117647	0.0554636
4593352|F|0--39	0.970588	2	0.0570934	0.0117647	0.0554636
100254250|F|0--12	0.970588	2	0.0570934	0.0117647	0.0554636
7059322|F|0--49	0.970588	2	0.0570934	0.0117647	0.0554636
100058818|F|0--54	0.970588	2	0.0570934	0.0117647	0.0554636
100092765|F|0--21	0.970588	2	0.0570934	0.0117647	0.0554636
100239428|F|0--18	0.970588	2	0.0570934	0.0117647	0.0554636
2442136|F|0--28	0.970588	2	0.0570934	0.0117647	0.0554636
2430449|F|0--19	0.970588	2	0.0570934	0.0117647	0.0554636
100056579|F|0--47	0.982353	2	0.0346713	0.0117647	0.0340702
4581779|F|0--60	0.982353	2	0.0346713	0.0117647	0.0340702
2531824|F|0--32	0.982353	2	0.0346713	0.0117647	0.0340702
9679094|F|0--46	0.982353	2	0.0346713	0.0117647	0.0340702
9693267|F|0--60	0.982353	2	0.0346713	0.0117647	0.0340702
100093119|F|0--23	0.982353	2	0.0346713	0.0117647	0.0340702
4583879|F|0--39	0.982353	2	0.0346713	0.0117647	0.0340702
4583879|F|0--54	0.982353	2	0.0346713	0.0117647	0.0340702
4765830|F|0--18	0.982353	2	0.0346713	0.0117647	0.0340702
2385584|F|0--19	0.982353	2	0.0346713	0.0117647	0.0340702
7048237|F|0--38	0.982353	2	0.0346713	0.0117647	0.0340702
4767288|F|0--10	0.982353	2	0.0346713	0.0117647	0.0340702
2592933|F|0--15	0.982353	2	0.0346713	0.0117647	0.0340702
2463820|F|0--50	0.982353	2	0.0346713	0.0117647	0.0340702
4764897|F|0--68	0.994118	2	0.0116955	0.0117647	0.0116271
5584058|F|0--39	0.994118	2	0.0116955	0.0117647	0.0116271
2599430|F|0--46	0.994118	2	0.0116955	0.0117647	0.0116271
100061784|F|0--40	0.994118	2	0.0116955	0.0117647	0.0116271
100093776|F|0--17	0.994118	2	0.0116955	0.0117647	0.0116271
4768916|F|0--23	0.994118	2	0.0116955	0.0117647	0.0116271
2551463|F|0--25	0.994118	2	0.0116955	0.0117647	0.0116271
2429659|F|0--68	0.994118	2	0.0116955	0.0117647	0.0116271
2445356|F|0--51	0.994118	2	0.0116955	0.0117647	0.0116271
2505748|F|0--15	0.994118	2	0.0116955	0.0117647	0.0116271
2431722|F|0--54	0.994118	2	0.0116955	0.0117647	0.0116271
4769166|F|0--46	0.994118	2	0.0116955	0.0117647	0.0116271
4585912|F|0--20	0.994118	2	0.0116955	0.0117647	0.0116271
2571530|F|0--34	0.994118	2	0.0116955	0.0117647	0.0116271
9666799|F|0--8	0.994118	2	0.0116955	0.0117647	0.0116271
9701989|F|0--34	0.994118	2	0.0116955	0.0117647	0.0116271
9709438|F|0--62	0.994118	2	0.0116955	0.0117647	0.0116271
7051473|F|0--59	0.994118	2	0.0116955	0.0117647	0.0116271
100172553|F|0--5	0.994118	2	0.0116955	0.0117647	0.0116271
2505235|F|0--55	0.994118	2	0.0116955	0.0117647	0.0116271
[truncated: 13,050 more rows]
