# Supplementary material for: Genetic diversity and population structure of early-maturing tropical maize inbred lines using SNP markers
Source: PLoS One. 2019 Apr 9;14(4):e0214810. doi: 10.1371/journal.pone.0214810 (PMC6456193; doi:10.1371/journal.pone.0214810)
Supplement: S3 Table — (XLSX) [file pone.0214810.s003.xlsx]

## Sheet: Sheet1
S3 Table: Genetic distance matrix of 94 inbreds used in present study
Genotypes	TZdEI 215	TZdEI 69	TZdEI 84	TZdEI 94	TZdEI 72	TZdEI 280	TZdEI 153	TZdEI 139	TZdEI 131	TZdEI 120	TZdEI 221	TZdEI 222	TZdEI 216	TZdEI 283	TZdEI 92	TZdEI 157	TZdEI 100	TZdEI 275	TZdEI 260	TZdEI 238	TZdEI 227	TZdEI 124	TZdEI 82	TZdEI 71	TZEI 295	TZEI 298	TZEI 323	TZEI 344	TZEI 3A	TZEI 3B	TZEI 376	TZEI 378	TZEI 379	TZEI 402	TZEI 413	TZEI 7	TZEI 18	TZEI 31	TZEI 56	TZEI 19	TZEI 83	TZEI 5	TZEI 26	TZEI 35	TZdEI 24	TZEI 8	TZEI 9	TZEI 10	TZEI 127
TZdEI 69	0.409384
TZdEI 84	0.384595	0.391507
TZdEI 94	0.400412	0.401475	0.366452
TZdEI 72	0.428391	0.387386	0.402074	0.415432
TZdEI 280	0.387918	0.398817	0.358277	0.371503	0.423008
TZdEI 153	0.409716	0.398152	0.38094	0.366452	0.41603	0.390643
TZdEI 139	0.426796	0.402074	0.418887	0.442613	0.418422	0.422676	0.431913
TZdEI 131	0.400611	0.380408	0.375158	0.401342	0.4042	0.379677	0.379743	0.416429
TZdEI 120	0.416296	0.402937	0.379145	0.272081	0.413239	0.411311	0.41264	0.428059	0.430252
TZdEI 221	0.190669	0.413704	0.376819	0.377285	0.432578	0.383864	0.391507	0.431315	0.395893	0.412375
TZdEI 222	0.379012	0.395826	0.360603	0.369708	0.419087	0.353559	0.379212	0.435701	0.377085	0.41397	0.364857
TZdEI 216	0.37137	0.403203	0.371768	0.374892	0.410912	0.357879	0.367582	0.416694	0.378547	0.410248	0.358743	0.370639
TZdEI 283	0.4149	0.421945	0.392437	0.366452	0.444009	0.356483	0.381006	0.452582	0.391241	0.422277	0.393567	0.360537	0.392902
TZdEI 92	0.377417	0.374493	0.359075	0.352894	0.400279	0.374826	0.371104	0.426131	0.367449	0.382136	0.370041	0.373962	0.353891	0.385991
TZdEI 157	0.378414	0.352628	0.3616	0.3725	0.402805	0.365854	0.357945	0.403735	0.376088	0.397554	0.368313	0.37436	0.349372	0.390377	0.364325
TZdEI 100	0.420416	0.430518	0.415565	0.383332	0.421147	0.41397	0.416096	0.429122	0.427062	0.381737	0.41284	0.420084	0.288297	0.432445	0.398485	0.406593
TZdEI 275	0.377683	0.381338	0.342726	0.358344	0.408586	0.330631	0.381538	0.414834	0.371569	0.382801	0.365322	0.358676	0.361334	0.324517	0.351698	0.345916	0.414102
TZdEI 260	0.388383	0.393235	0.351565	0.379943	0.420084	0.343989	0.392836	0.427195	0.377351	0.401276	0.378747	0.365654	0.375955	0.375091	0.382335	0.354223	0.419619	0.336745
TZdEI 238	0.260118	0.411776	0.37868	0.382269	0.434505	0.365654	0.393035	0.435303	0.391507	0.4149	0.251811	0.366585	0.348707	0.393899	0.355818	0.357214	0.412308	0.358477	0.371702
TZdEI 227	0.393766	0.392304	0.334818	0.365654	0.411976	0.330764	0.378481	0.420416	0.368977	0.399282	0.376288	0.33495	0.35841	0.373098	0.368578	0.356417	0.41377	0.344786	0.331428	0.370506
TZdEI 124	0.413637	0.382136	0.393367	0.420881	0.396823	0.401077	0.400479	0.407722	0.2235	0.420948	0.410846	0.401409	0.400213	0.41716	0.388117	0.396624	0.425201	0.396491	0.401808	0.414501	0.393301
TZdEI 82	0.397222	0.367183	0.37137	0.381206	0.38413	0.367847	0.386788	0.417824	0.372765	0.40945	0.391507	0.381006	0.380275	0.405995	0.361202	0.352363	0.416096	0.381405	0.384927	0.378747	0.373962	0.384462
TZdEI 71	0.418422	0.380475	0.395095	0.41902	0.379743	0.406327	0.434306	0.418223	0.407457	0.414834	0.424138	0.425201	0.412375	0.45431	0.397023	0.393168	0.429056	0.416096	0.409849	0.422676	0.414368	0.404732	0.241377
TZEI 295	0.399548	0.405463	0.38526	0.397488	0.424603	0.382801	0.403203	0.439755	0.392304	0.423141	0.397355	0.390643	0.382402	0.419486	0.388715	0.378481	0.428524	0.379212	0.388383	0.385326	0.388317	0.415897	0.39802	0.421214
TZEI 298	0.388582	0.402672	0.370705	0.386589	0.422609	0.369974	0.395826	0.434306	0.385725	0.420482	0.384063	0.383133	0.366518	0.40965	0.375889	0.370107	0.419419	0.376354	0.378016	0.373762	0.375291	0.408653	0.386323	0.420283	0.167209
TZEI 323	0.39576	0.406925	0.384595	0.388582	0.427328	0.376354	0.398352	0.437164	0.392304	0.421081	0.391241	0.389779	0.374826	0.410846	0.383199	0.372367	0.423872	0.379212	0.386987	0.37755	0.37981	0.414368	0.387718	0.418821	0.177976	0.203629
TZEI 344	0.395428	0.402871	0.382136	0.395361	0.426597	0.376819	0.400678	0.429321	0.389646	0.423274	0.390045	0.38187	0.368977	0.406859	0.379411	0.374626	0.423008	0.379079	0.388516	0.378215	0.378348	0.416096	0.387652	0.419751	0.258523	0.245763	0.271881
TZEI 3A	0.404732	0.414834	0.393633	0.392769	0.435502	0.380342	0.392902	0.44155	0.398152	0.428989	0.398219	0.392238	0.381804	0.400611	0.387054	0.387386	0.424669	0.394896	0.402406	0.395893	0.390643	0.421346	0.392836	0.421745	0.315744	0.301921	0.32352	0.302652
TZEI 3B	0.414767	0.432711	0.405064	0.389048	0.448129	0.390045	0.389779	0.449791	0.410514	0.439357	0.40739	0.402206	0.389912	0.400678	0.401276	0.397089	0.430119	0.405396	0.410713	0.405795	0.39576	0.433309	0.396026	0.434372	0.335947	0.319864	0.340799	0.332558	0.201768
TZEI 376	0.38845	0.401077	0.3725	0.386655	0.422676	0.368778	0.396358	0.43497	0.382867	0.423672	0.385658	0.381604	0.372234	0.409517	0.378547	0.363195	0.423938	0.370971	0.380275	0.377351	0.371037	0.411178	0.381471	0.417093	0.210873	0.220443	0.189008	0.265103	0.311956	0.331827
TZEI 378	0.395228	0.399747	0.381073	0.389646	0.42354	0.377883	0.400944	0.436167	0.392304	0.418755	0.393367	0.383399	0.371104	0.413039	0.377617	0.373696	0.421014	0.376487	0.391772	0.37775	0.379012	0.416761	0.389048	0.418821	0.230677	0.240048	0.235994	0.252276	0.321393	0.349106	0.251545
TZEI 379	0.395295	0.406859	0.388582	0.396092	0.429654	0.380873	0.403669	0.436898	0.394032	0.425467	0.390443	0.387718	0.374626	0.418289	0.383399	0.376354	0.420615	0.384528	0.39576	0.378946	0.385592	0.419552	0.39257	0.422875	0.240712	0.243304	0.241178	0.265701	0.330897	0.356749	0.255001	0.105735
TZEI 402	0.383731	0.402206	0.376088	0.375889	0.427859	0.361202	0.375756	0.422343	0.385459	0.41809	0.374294	0.366053	0.357214	0.39257	0.368911	0.359274	0.417558	0.371237	0.373696	0.361002	0.364857	0.40759	0.374693	0.415631	0.283512	0.27547	0.286104	0.228152	0.309497	0.3297	0.275005	0.274207	0.271682
TZEI 413	0.39483	0.402074	0.3725	0.38187	0.425533	0.36911	0.383598	0.438293	0.388915	0.422476	0.388649	0.373895	0.373629	0.399615	0.36911	0.370772	0.425533	0.373098	0.381604	0.375623	0.370772	0.411245	0.376155	0.414036	0.265036	0.265967	0.265435	0.246295	0.319067	0.336878	0.279923	0.283246	0.285173	0.223234
TZEI 7	0.404599	0.430584	0.405795	0.403004	0.440354	0.394564	0.400412	0.448993	0.409982	0.435436	0.399216	0.395295	0.390443	0.411909	0.398418	0.393567	0.430451	0.403137	0.40646	0.397754	0.395693	0.429321	0.404798	0.43949	0.375822	0.368911	0.366319	0.366252	0.382535	0.381006	0.358277	0.359806	0.362132	0.359141	0.3618
TZEI 18	0.417891	0.431648	0.40852	0.389579	0.455041	0.403934	0.397554	0.459028	0.417824	0.442214	0.403469	0.400611	0.394497	0.401675	0.4042	0.399349	0.43929	0.400944	0.410514	0.396159	0.394697	0.442281	0.406127	0.444009	0.384994	0.372898	0.385858	0.383399	0.369509	0.364857	0.38712	0.374958	0.378148	0.367648	0.374227	0.384396
TZEI 31	0.412574	0.427594	0.394763	0.39576	0.445271	0.386788	0.39689	0.446069	0.398684	0.438825	0.399814	0.396956	0.383665	0.406991	0.395693	0.390377	0.431581	0.396292	0.401941	0.401077	0.389978	0.42992	0.399615	0.436366	0.311624	0.300193	0.321393	0.313883	0.294943	0.305642	0.305111	0.3299	0.329966	0.309364	0.3297	0.392371	0.379012
TZEI 56	0.427793	0.451851	0.417093	0.409384	0.471124	0.409849	0.410647	0.463946	0.429853	0.452582	0.412906	0.411245	0.417758	0.413438	0.414102	0.418489	0.44135	0.422809	0.422077	0.407523	0.410447	0.444208	0.420948	0.45956	0.402074	0.389646	0.386987	0.392437	0.383266	0.378614	0.393899	0.389978	0.390244	0.384329	0.376421	0.399415	0.40626	0.399149
TZEI 19	0.410314	0.428192	0.397023	0.400213	0.442214	0.395162	0.400944	0.45431	0.4042	0.442214	0.402539	0.394431	0.39463	0.414767	0.395826	0.390244	0.437164	0.403602	0.401542	0.391241	0.39051	0.427793	0.398551	0.43836	0.390045	0.385991	0.384263	0.392304	0.381006	0.377617	0.367515	0.385392	0.391839	0.373098	0.373297	0.386589	0.387519	0.381338	0.401342
TZEI 83	0.426796	0.44454	0.420482	0.404267	0.454509	0.408719	0.403403	0.464943	0.42128	0.450522	0.415897	0.415365	0.408454	0.407457	0.411909	0.416694	0.44268	0.419751	0.427261	0.414302	0.404732	0.441085	0.412175	0.453712	0.407124	0.394564	0.401808	0.40307	0.364259	0.355287	0.405463	0.394165	0.397887	0.387519	0.388915	0.390377	0.391706	0.389048	0.363129	0.404001
TZEI 5	0.381471	0.406991	0.383731	0.397554	0.426264	0.379677	0.40646	0.43178	0.397621	0.427461	0.382269	0.395561	0.376155	0.421745	0.385193	0.373962	0.428125	0.385858	0.394564	0.374693	0.389845	0.415166	0.389114	0.426397	0.362664	0.353492	0.368512	0.34585	0.367648	0.370373	0.363262	0.364724	0.367648	0.357613	0.364591	0.384263	0.40101	0.375158	0.404998	0.390443	0.387453
TZEI 26	0.595999	0.586296	0.599588	0.617731	0.590018	0.601715	0.618728	0.593341	0.603044	0.59673	0.605902	0.613677	0.598525	0.635409	0.596531	0.599588	0.602047	0.598591	0.600718	0.602645	0.607497	0.599787	0.61175	0.594803	0.579451	0.583239	0.581777	0.578986	0.601382	0.615073	0.58098	0.573204	0.57666	0.594936	0.602977	0.581644	0.614807	0.608626	0.628763	0.611484	0.616335	0.58716
TZEI 35	0.383665	0.416229	0.381804	0.406659	0.430451	0.383665	0.42221	0.436167	0.399615	0.424404	0.385392	0.401143	0.383266	0.429122	0.386722	0.38506	0.430318	0.390842	0.390908	0.376354	0.389579	0.421679	0.404532	0.4254	0.381338	0.375158	0.386589	0.377816	0.394032	0.410115	0.375955	0.375424	0.375158	0.377019	0.37888	0.403536	0.417027	0.399415	0.312421	0.401741	0.424071	0.379345	0.586828
TZdEI 24	0.382136	0.405729	0.366385	0.376022	0.41922	0.36818	0.394431	0.424736	0.384794	0.411644	0.375557	0.37662	0.364857	0.400279	0.369243	0.364192	0.420748	0.371237	0.379079	0.372367	0.370904	0.409916	0.382933	0.416827	0.363195	0.349173	0.356749	0.352894	0.37549	0.391839	0.349372	0.358809	0.363461	0.345983	0.353359	0.373895	0.387984	0.373164	0.409716	0.382668	0.40646	0.358144	0.593075	0.379611
TZEI 8	0.427859	0.432644	0.413172	0.406925	0.44886	0.402406	0.409384	0.45524	0.406659	0.440885	0.412375	0.40214	0.403469	0.410713	0.402472	0.405463	0.44135	0.40852	0.409849	0.408786	0.410647	0.430185	0.413637	0.450256	0.403536	0.398485	0.396823	0.398418	0.399216	0.399415	0.396092	0.402206	0.404134	0.384794	0.391307	0.406194	0.41078	0.398152	0.417425	0.405131	0.412973	0.410181	0.624045	0.423141	0.390776
TZEI 9	0.411976	0.410447	0.395029	0.402339	0.432711	0.387453	0.413504	0.438293	0.392304	0.424603	0.405729	0.389446	0.387718	0.420682	0.389845	0.387918	0.432379	0.393833	0.39483	0.392769	0.394497	0.418024	0.401276	0.432644	0.389048	0.378813	0.381737	0.383332	0.396491	0.410647	0.377683	0.387718	0.386987	0.372234	0.377617	0.402605	0.414235	0.400213	0.424669	0.402206	0.427195	0.390576	0.595733	0.39463	0.365455	0.255134
TZEI 10	0.402074	0.415099	0.390177	0.412242	0.422343	0.388317	0.41922	0.429321	0.400013	0.425467	0.400678	0.398485	0.385858	0.431182	0.397554	0.385525	0.42653	0.391573	0.397288	0.392636	0.392703	0.418356	0.39988	0.418422	0.39051	0.38619	0.389446	0.388915	0.403137	0.416229	0.379611	0.389779	0.390776	0.376553	0.388582	0.406526	0.415498	0.40965	0.434505	0.409384	0.429189	0.389646	0.594072	0.387851	0.371768	0.409982	0.384728
TZEI 127	0.400811	0.415232	0.384994	0.405396	0.42992	0.38074	0.416694	0.44567	0.394032	0.432179	0.39669	0.394962	0.380541	0.426464	0.380342	0.383532	0.434239	0.384063	0.394431	0.388516	0.381338	0.425733	0.396026	0.428856	0.377152	0.373098	0.380408	0.377019	0.400944	0.413438	0.370506	0.376553	0.378614	0.368911	0.372832	0.401741	0.413903	0.400611	0.430584	0.399083	0.42859	0.377285	0.597926	0.387652	0.359939	0.400611	0.367648	0.384263
TZdEI 192	0.380142	0.393899	0.34791	0.355951	0.409251	0.335947	0.365056	0.424669	0.363793	0.386389	0.352296	0.350901	0.356151	0.36386	0.355619	0.352429	0.40965	0.316342	0.34359	0.357746	0.319333	0.392769	0.373231	0.40945	0.375091	0.371436	0.377816	0.371436	0.390842	0.398418	0.366186	0.370639	0.374958	0.363528	0.366651	0.394896	0.396557	0.390908	0.412175	0.397156	0.413305	0.379278	0.596398	0.386589	0.362664	0.403735	0.386589	0.393102	0.380541
TZEI 471	0.384063	0.400146	0.374493	0.38187	0.419486	0.371702	0.39802	0.429056	0.38187	0.413637	0.379411	0.381538	0.366385	0.409251	0.367316	0.360603	0.421479	0.366851	0.379345	0.37436	0.373563	0.411644	0.37755	0.40852	0.369642	0.360537	0.373231	0.369974	0.384396	0.394896	0.362531	0.363793	0.368047	0.353825	0.361866	0.389912	0.397687	0.388383	0.414102	0.388184	0.413371	0.37343	0.596398	0.373696	0.339669	0.394763	0.368246	0.327108	0.357746
TZEI 468	0.381006	0.394098	0.365322	0.383465	0.409317	0.365123	0.39576	0.425201	0.381272	0.411378	0.378215	0.37662	0.368711	0.406659	0.367183	0.35635	0.417027	0.363528	0.375889	0.372234	0.367116	0.405862	0.37137	0.404732	0.370572	0.360869	0.373496	0.366252	0.383864	0.394098	0.362996	0.361667	0.367183	0.353492	0.362996	0.38825	0.39463	0.388582	0.414834	0.388317	0.41171	0.373297	0.599521	0.37456	0.340134	0.389048	0.363793	0.331096	0.355818
TZEI 461	0.382335	0.395893	0.36818	0.37868	0.412042	0.359407	0.391108	0.430784	0.376221	0.412042	0.375889	0.374294	0.363395	0.400346	0.364524	0.361135	0.417758	0.368512	0.37343	0.365521	0.36705	0.399615	0.374294	0.412375	0.359474	0.354223	0.354954	0.364657	0.384528	0.39144	0.349771	0.358277	0.361866	0.346182	0.35522	0.381206	0.390045	0.373297	0.407257	0.38074	0.404267	0.36818	0.598126	0.369177	0.337875	0.313883	0.293547	0.328903	0.35748
TZEI 467	0.380209	0.396757	0.368578	0.38094	0.412375	0.370772	0.396358	0.429587	0.385392	0.411311	0.378813	0.377883	0.367847	0.409317	0.367449	0.361467	0.412574	0.364325	0.377085	0.373895	0.371702	0.40965	0.375557	0.406659	0.3723	0.364724	0.373696	0.368246	0.382468	0.393235	0.36479	0.365056	0.367449	0.354822	0.364325	0.388848	0.394564	0.388051	0.414966	0.387586	0.41171	0.376288	0.596398	0.375158	0.340666	0.38732	0.365056	0.336811	0.35861
TZEI 449	0.390576	0.401143	0.368844	0.388782	0.415631	0.369841	0.400479	0.433641	0.383266	0.41583	0.386123	0.377218	0.372566	0.410049	0.372832	0.364392	0.423606	0.372832	0.380408	0.37662	0.377085	0.410115	0.384196	0.416628	0.364458	0.365455	0.365588	0.363395	0.385791	0.395228	0.359407	0.359474	0.362531	0.350369	0.366385	0.397023	0.393766	0.382136	0.41716	0.390908	0.414368	0.373164	0.595733	0.377351	0.342926	0.348176	0.33495	0.334552	0.36911
TZEI 464	0.395826	0.409384	0.383665	0.388317	0.422875	0.371104	0.391972	0.438028	0.386655	0.417758	0.385791	0.384861	0.378414	0.401143	0.376421	0.372965	0.421147	0.383399	0.389181	0.382601	0.379544	0.410514	0.379079	0.417359	0.373962	0.376288	0.372832	0.37549	0.386589	0.390377	0.367847	0.377949	0.378547	0.361999	0.369442	0.385924	0.395959	0.384994	0.407324	0.386389	0.408188	0.385658	0.600651	0.384196	0.35954	0.315611	0.314814	0.348774	0.372898
TZEI 146	0.411245	0.421413	0.388516	0.402937	0.438293	0.383399	0.40759	0.450455	0.400877	0.436366	0.403203	0.389912	0.39257	0.418954	0.392836	0.382734	0.441949	0.392636	0.39669	0.39782	0.386655	0.42766	0.403004	0.439224	0.392105	0.383797	0.392371	0.386057	0.400811	0.411045	0.387054	0.387386	0.390111	0.369509	0.379212	0.40646	0.410647	0.400678	0.423739	0.404599	0.422343	0.389513	0.603908	0.397554	0.373563	0.383864	0.366252	0.348375	0.381737
TZEI 17	0.406859	0.42241	0.387851	0.383266	0.437629	0.38094	0.390177	0.447132	0.396956	0.427128	0.392371	0.381139	0.382535	0.396757	0.378747	0.374294	0.4254	0.388915	0.393168	0.389114	0.384196	0.420084	0.384196	0.429654	0.393168	0.385791	0.389579	0.390045	0.388117	0.391839	0.384661	0.392171	0.394165	0.366651	0.378481	0.3937	0.392703	0.391706	0.406991	0.388582	0.39782	0.393434	0.621785	0.401342	0.360072	0.385392	0.37868	0.371436	0.381804
TZEI 129	0.430252	0.453313	0.424138	0.402273	0.468532	0.414368	0.409384	0.476374	0.429255	0.460025	0.413371	0.407124	0.41809	0.404466	0.411976	0.411045	0.450655	0.418887	0.427128	0.40965	0.413438	0.452316	0.415764	0.464677	0.422144	0.406925	0.415432	0.41583	0.408188	0.404998	0.41284	0.421147	0.420682	0.391573	0.395893	0.408387	0.380275	0.406859	0.407789	0.407058	0.404134	0.416894	0.646375	0.434173	0.394564	0.407324	0.41377	0.426331	0.394962
TZEI 23	0.408786	0.422543	0.397355	0.400412	0.43517	0.390377	0.403934	0.444806	0.391108	0.432046	0.398285	0.388582	0.394697	0.411444	0.391972	0.390643	0.436565	0.392105	0.39669	0.3935	0.396624	0.417093	0.402472	0.440354	0.384396	0.377152	0.38187	0.378813	0.385924	0.391108	0.377883	0.386522	0.386522	0.365189	0.373895	0.395295	0.404466	0.388184	0.415166	0.392769	0.409517	0.387519	0.606832	0.399947	0.372632	0.227221	0.248555	0.392105	0.386123
TZEI 462	0.383731	0.399814	0.373829	0.382335	0.418024	0.361268	0.394165	0.430518	0.377218	0.415565	0.378614	0.375224	0.366585	0.40121	0.368379	0.363594	0.420748	0.373098	0.376421	0.367183	0.368512	0.404333	0.376421	0.417226	0.363328	0.355553	0.359872	0.365521	0.38187	0.391307	0.351499	0.36592	0.366917	0.351166	0.355752	0.38187	0.386456	0.374826	0.404998	0.379544	0.404532	0.371303	0.598259	0.374693	0.343324	0.32126	0.302918	0.324982	0.359607
TZEI 460	0.385392	0.400811	0.375224	0.381206	0.416296	0.363528	0.395295	0.432312	0.376421	0.409783	0.377417	0.37569	0.368711	0.401077	0.360005	0.357347	0.417292	0.371702	0.377152	0.367847	0.370373	0.405064	0.375557	0.412109	0.364126	0.358078	0.361866	0.363793	0.378016	0.390842	0.351632	0.363395	0.364458	0.352363	0.356151	0.382402	0.391041	0.380541	0.410447	0.383399	0.409916	0.365987	0.598724	0.373496	0.337144	0.314282	0.291154	0.340865	0.353625
TZEI 456	0.391972	0.408188	0.381139	0.388184	0.42879	0.377218	0.400811	0.437296	0.391772	0.421413	0.385326	0.384196	0.383465	0.410647	0.374294	0.3725	0.429321	0.377883	0.383665	0.379145	0.378016	0.412906	0.387785	0.42241	0.374493	0.371237	0.372699	0.371835	0.39031	0.396292	0.366585	0.373098	0.376819	0.360603	0.372699	0.394165	0.397222	0.387253	0.412042	0.391108	0.412507	0.384263	0.604506	0.386123	0.352628	0.30531	0.296272	0.35635	0.373164
TZEI 135	0.448063	0.464943	0.433774	0.406859	0.480494	0.417292	0.415565	0.484216	0.437895	0.467269	0.425733	0.411178	0.427195	0.409384	0.424669	0.425467	0.456769	0.426397	0.436964	0.42447	0.419619	0.459161	0.426264	0.47963	0.437097	0.430916	0.430916	0.435369	0.417891	0.408586	0.426796	0.437097	0.436499	0.404466	0.414435	0.413637	0.416827	0.416362	0.414634	0.417226	0.418156	0.440287	0.649831	0.445471	0.406792	0.408055	0.423805	0.428657	0.393434
TZEI 124	0.400678	0.412175	0.379278	0.395361	0.425666	0.38207	0.409052	0.442148	0.397687	0.425533	0.395627	0.394497	0.376421	0.415697	0.379743	0.381006	0.429122	0.381272	0.386456	0.389247	0.382668	0.419619	0.39257	0.428524	0.381272	0.372699	0.378481	0.374693	0.389247	0.400944	0.370572	0.375557	0.378082	0.366518	0.369575	0.389712	0.407789	0.390908	0.417425	0.399349	0.420881	0.38526	0.601848	0.384927	0.355619	0.393367	0.374693	0.371303	0.365721
TZEI 25	0.403336	0.416761	0.390975	0.41171	0.434239	0.387519	0.42128	0.441749	0.402406	0.43517	0.40327	0.403004	0.386921	0.432777	0.398684	0.38187	0.438626	0.39031	0.39802	0.395228	0.388117	0.428856	0.402672	0.428723	0.392769	0.38506	0.389712	0.383	0.406061	0.420881	0.378481	0.387718	0.391174	0.376886	0.38732	0.409251	0.41696	0.412308	0.439822	0.407257	0.440619	0.38825	0.593607	0.38619	0.3723	0.415365	0.386589	0.236526	0.373363
TZEI 157	0.413371	0.420881	0.388782	0.392703	0.438825	0.384661	0.400744	0.442813	0.394497	0.428657	0.399747	0.387652	0.381671	0.403669	0.38506	0.383465	0.433708	0.38845	0.395095	0.386057	0.386722	0.421812	0.395228	0.433907	0.386389	0.374626	0.381405	0.37775	0.39144	0.394431	0.377883	0.382468	0.38094	0.362464	0.369243	0.390177	0.38526	0.391972	0.411311	0.39051	0.410912	0.39144	0.612614	0.393367	0.359407	0.290955	0.191533	0.388915	0.367582
TZEI 16	0.391108	0.414368	0.379212	0.379411	0.434705	0.372167	0.392038	0.444275	0.390177	0.423407	0.385127	0.381471	0.377218	0.400412	0.378946	0.368313	0.424669	0.379345	0.384728	0.379743	0.377883	0.417093	0.37981	0.426131	0.38413	0.373696	0.381937	0.381405	0.383532	0.387851	0.374427	0.380807	0.382136	0.360803	0.36798	0.39051	0.38938	0.384329	0.4042	0.387984	0.400146	0.38845	0.619525	0.389779	0.353227	0.38712	0.379012	0.343258	0.371835
TZEI 13	0.380607	0.399149	0.361733	0.377683	0.418024	0.359673	0.385924	0.42992	0.376487	0.416229	0.373231	0.369575	0.362929	0.396092	0.358078	0.354423	0.419552	0.356749	0.371037	0.361401	0.365388	0.403469	0.376753	0.412109	0.363528	0.355087	0.362331	0.362198	0.377085	0.38413	0.355287	0.359939	0.363461	0.345318	0.351632	0.383266	0.385326	0.373031	0.40759	0.375822	0.403669	0.361401	0.600186	0.366319	0.330963	0.382535	0.361401	0.304446	0.353492
TZEI 136	0.388848	0.406859	0.379611	0.396425	0.428989	0.371702	0.40739	0.429454	0.392171	0.423805	0.383133	0.385127	0.372765	0.415099	0.381405	0.368977	0.429654	0.376022	0.381937	0.37569	0.369376	0.421546	0.389779	0.420881	0.377484	0.367449	0.374759	0.369775	0.389446	0.404665	0.364259	0.378016	0.376421	0.357945	0.369509	0.396225	0.402339	0.394098	0.424204	0.394431	0.42241	0.377417	0.60198	0.373297	0.35223	0.398285	0.370306	0.20848	0.354888
TZdEI 52	0.385592	0.404732	0.379079	0.39257	0.419353	0.377883	0.410115	0.42653	0.387984	0.417093	0.384861	0.389712	0.374493	0.41583	0.375889	0.373895	0.423739	0.37775	0.382601	0.375091	0.37868	0.412507	0.387453	0.416429	0.370306	0.359806	0.366585	0.369908	0.394165	0.407722	0.356084	0.36499	0.372167	0.36479	0.365654	0.38506	0.403536	0.390177	0.423407	0.387253	0.419286	0.370306	0.586695	0.37755	0.29142	0.405995	0.377152	0.373962	0.355486
TZdEI 65	0.386655	0.404798	0.377883	0.387652	0.417226	0.378016	0.405264	0.421745	0.394697	0.412242	0.381804	0.386855	0.376221	0.415764	0.381937	0.372167	0.424138	0.382202	0.386522	0.382003	0.376553	0.412441	0.388117	0.416495	0.371901	0.357812	0.367116	0.360736	0.387386	0.402871	0.358277	0.36705	0.372367	0.355553	0.364458	0.384861	0.397089	0.382202	0.42035	0.392836	0.414169	0.369642	0.5851	0.386921	0.113245	0.399149	0.372765	0.371636	0.371237
TZdEI 68	0.390177	0.405064	0.371303	0.382734	0.415432	0.376886	0.402937	0.426464	0.389579	0.40945	0.382335	0.384994	0.370506	0.410912	0.376753	0.371436	0.420682	0.377218	0.385592	0.381338	0.376886	0.412507	0.387519	0.418356	0.370107	0.356483	0.36592	0.36067	0.383399	0.399415	0.354954	0.366252	0.369376	0.355818	0.362664	0.382601	0.397156	0.379677	0.421081	0.393168	0.414169	0.365854	0.588755	0.38413	0.0615405	0.394697	0.369642	0.371104	0.364923
TZdEI 40	0.415498	0.435037	0.404001	0.398817	0.449193	0.399282	0.408321	0.449126	0.416694	0.433774	0.403801	0.397887	0.398219	0.404333	0.401675	0.403403	0.431714	0.411045	0.409849	0.402406	0.40008	0.430451	0.410447	0.443876	0.406194	0.393102	0.399947	0.401808	0.400877	0.399016	0.396092	0.400944	0.404001	0.387453	0.392503	0.394098	0.397621	0.396425	0.414368	0.396624	0.405131	0.402805	0.615804	0.420217	0.243836	0.403934	0.402007	0.404931	0.404599
TZdEI 41	0.392171	0.40759	0.377085	0.388317	0.416495	0.379212	0.404333	0.423805	0.39669	0.411909	0.384794	0.387652	0.375756	0.411511	0.379411	0.373762	0.419552	0.382468	0.386987	0.384063	0.380408	0.412441	0.392105	0.419286	0.372832	0.358942	0.367316	0.364657	0.386123	0.398485	0.361202	0.369708	0.372367	0.358743	0.365256	0.382402	0.399016	0.38506	0.419353	0.393833	0.412906	0.37117	0.592012	0.390908	0.0776899	0.397488	0.372234	0.372632	0.370971
TZdEI 42	0.382601	0.403536	0.369309	0.381671	0.414235	0.37137	0.400611	0.422011	0.389247	0.40965	0.374693	0.381737	0.365588	0.40739	0.372367	0.367116	0.420815	0.373962	0.382335	0.376221	0.372034	0.408786	0.386722	0.414767	0.367116	0.353958	0.361135	0.355885	0.380408	0.39782	0.352163	0.362132	0.366983	0.353625	0.360138	0.378747	0.394697	0.37981	0.415697	0.390842	0.411843	0.361135	0.58716	0.37888	0.0697149	0.395029	0.368844	0.371436	0.362531
TZdEI 12	0.395361	0.407922	0.38187	0.383997	0.43085	0.379345	0.397953	0.438493	0.397355	0.413571	0.385592	0.385858	0.375158	0.410314	0.382801	0.378414	0.422809	0.38207	0.384994	0.381272	0.381671	0.418422	0.395494	0.423672	0.384794	0.373297	0.384196	0.374227	0.388117	0.399216	0.378016	0.381405	0.38506	0.366784	0.373696	0.393766	0.403669	0.389513	0.417027	0.395561	0.410115	0.382734	0.591945	0.389114	0.323653	0.398219	0.379876	0.388582	0.376288
TZdEI 16	0.383266	0.401542	0.375623	0.389114	0.418489	0.3725	0.406327	0.422875	0.388915	0.412973	0.38074	0.387519	0.368778	0.412042	0.371237	0.369044	0.421014	0.376686	0.380873	0.372566	0.3725	0.412707	0.38526	0.416495	0.370439	0.358344	0.364724	0.367648	0.39144	0.403934	0.356417	0.365388	0.371037	0.360537	0.362664	0.381737	0.398418	0.38825	0.423872	0.383532	0.415033	0.365256	0.591879	0.378481	0.286236	0.402074	0.376421	0.374826	0.355353
TZdEI 17	0.379411	0.399216	0.366983	0.380076	0.418555	0.370041	0.400479	0.423274	0.387519	0.40852	0.370904	0.378215	0.367515	0.409118	0.372367	0.366651	0.422609	0.37024	0.379611	0.373231	0.368711	0.408985	0.384196	0.415565	0.361002	0.348707	0.357945	0.351831	0.380807	0.396026	0.349704	0.359008	0.362531	0.348707	0.357746	0.377417	0.392437	0.377816	0.415631	0.387652	0.40945	0.362531	0.58284	0.376553	0.106267	0.397089	0.368246	0.368246	0.360471
TZdEI 46	0.37981	0.404865	0.37117	0.382468	0.418688	0.37024	0.400545	0.424935	0.391905	0.411976	0.372167	0.379544	0.367648	0.408653	0.374892	0.367914	0.421413	0.375025	0.383598	0.37569	0.369974	0.412707	0.385924	0.418156	0.368379	0.357015	0.364126	0.360271	0.379544	0.394431	0.356018	0.363195	0.368313	0.351831	0.361999	0.378946	0.393102	0.382003	0.414634	0.386123	0.408321	0.363328	0.591613	0.380873	0.101416	0.397288	0.372101	0.37436	0.365987
TZdEI 21	0.380009	0.400877	0.368711	0.379544	0.416628	0.368246	0.396757	0.427726	0.383598	0.407058	0.37456	0.378614	0.361866	0.405463	0.368911	0.360205	0.418622	0.372101	0.380275	0.373297	0.370373	0.409849	0.381206	0.412042	0.362597	0.351233	0.360603	0.353825	0.376155	0.390908	0.349438	0.358809	0.361069	0.348774	0.355619	0.377019	0.386921	0.375889	0.412574	0.383731	0.407855	0.357812	0.590948	0.375158	0.091181	0.390643	0.367914	0.368512	0.359407
TZdEI 37	0.40008	0.414435	0.388383	0.407855	0.424138	0.386456	0.410049	0.442281	0.401077	0.424337	0.40121	0.399681	0.383598	0.427859	0.383797	0.376952	0.43085	0.391839	0.392969	0.396026	0.385127	0.429787	0.404998	0.426597	0.38413	0.373098	0.379411	0.378148	0.402406	0.41716	0.372898	0.381206	0.385525	0.373962	0.375091	0.390975	0.41809	0.397621	0.430119	0.406593	0.429189	0.38207	0.57985	0.384263	0.311225	0.416495	0.391905	0.382003	0.374892
TZdEI 48	0.384661	0.402406	0.376155	0.394564	0.418755	0.377285	0.408919	0.425666	0.387918	0.416362	0.384528	0.389446	0.371636	0.414102	0.374294	0.370373	0.421479	0.37775	0.381538	0.377484	0.37755	0.411976	0.385592	0.414568	0.370107	0.357746	0.365322	0.367249	0.392238	0.407523	0.35748	0.363328	0.369908	0.361334	0.363993	0.385525	0.402074	0.38938	0.424536	0.386323	0.420217	0.369908	0.587493	0.377683	0.290224	0.405264	0.377816	0.374826	0.355353
TZEI 520	0.385525	0.403469	0.371901	0.384595	0.418024	0.368246	0.397156	0.434572	0.380873	0.41377	0.381471	0.37662	0.371237	0.407656	0.363195	0.364657	0.423672	0.370173	0.375291	0.370838	0.370506	0.407722	0.383399	0.411776	0.359141	0.35429	0.362531	0.363926	0.380209	0.394431	0.353426	0.362996	0.366585	0.34791	0.352761	0.385991	0.3937	0.383465	0.410514	0.378946	0.410713	0.36911	0.588822	0.366651	0.335283	0.344388	0.315013	0.341929	0.356682
TZEI 497	0.390709	0.404267	0.373962	0.384196	0.411843	0.369309	0.394497	0.434904	0.382601	0.413039	0.385127	0.381937	0.372433	0.411976	0.363395	0.359474	0.423938	0.370439	0.382933	0.370572	0.375158	0.411311	0.38074	0.415299	0.366784	0.361933	0.363594	0.36592	0.382535	0.397222	0.35635	0.363129	0.367249	0.355619	0.361135	0.389114	0.398485	0.386323	0.414701	0.385991	0.414302	0.37117	0.592942	0.371636	0.346913	0.323453	0.293746	0.339071	0.357413
TZEI 485	0.397089	0.41583	0.37755	0.383598	0.427195	0.375158	0.39483	0.446135	0.395494	0.420615	0.386456	0.379677	0.377683	0.404998	0.376354	0.37137	0.423672	0.381338	0.382734	0.381338	0.380076	0.413704	0.386456	0.419353	0.380076	0.372699	0.375158	0.379012	0.383	0.394098	0.370772	0.377351	0.380275	0.360603	0.366983	0.392038	0.395561	0.387187	0.407257	0.385592	0.406061	0.388051	0.606832	0.389712	0.355353	0.318735	0.315943	0.350834	0.373363
TZEI 476	0.39051	0.408254	0.379278	0.379544	0.419552	0.376288	0.389978	0.437097	0.381073	0.416163	0.382933	0.380342	0.371702	0.400545	0.367847	0.365056	0.421479	0.377417	0.381737	0.375357	0.375424	0.407922	0.381405	0.418223	0.368512	0.361866	0.366784	0.371503	0.380408	0.389247	0.3616	0.365987	0.369908	0.352828	0.358809	0.387453	0.3935	0.381471	0.406859	0.383266	0.406593	0.381671	0.606898	0.380873	0.350302	0.302984	0.293946	0.334352	0.363727
TZEI 474	0.388981	0.404798	0.383199	0.387652	0.420615	0.371237	0.397887	0.435303	0.389114	0.414834	0.383399	0.380009	0.377417	0.407523	0.375357	0.368113	0.425267	0.375623	0.379943	0.378016	0.377683	0.411577	0.389446	0.422343	0.370041	0.361202	0.369376	0.371569	0.385592	0.395494	0.362797	0.368578	0.371968	0.360603	0.363993	0.390244	0.396159	0.386456	0.408985	0.382867	0.41397	0.37868	0.601316	0.378747	0.352828	0.308035	0.302918	0.340666	0.366585
TZEI 475	0.381139	0.398817	0.367847	0.381737	0.413172	0.362863	0.38825	0.431116	0.375158	0.408852	0.373496	0.37456	0.363926	0.403868	0.366851	0.35635	0.414568	0.363926	0.376421	0.36818	0.370173	0.404466	0.374493	0.408387	0.360736	0.354689	0.360138	0.363528	0.37569	0.38845	0.350834	0.35954	0.3616	0.345318	0.352894	0.383864	0.386256	0.378414	0.40739	0.379611	0.40852	0.369044	0.599056	0.366917	0.341264	0.328637	0.31807	0.319798	0.364657
TZEI 472	0.383532	0.398418	0.371237	0.37868	0.417093	0.368113	0.395494	0.430252	0.378481	0.407922	0.378547	0.380342	0.366252	0.406061	0.363528	0.35748	0.417558	0.365721	0.376421	0.370572	0.370572	0.407257	0.375822	0.40965	0.366851	0.358876	0.370772	0.369974	0.384329	0.392769	0.360936	0.3616	0.364591	0.350568	0.361999	0.388051	0.392969	0.38712	0.414568	0.384994	0.410381	0.369908	0.595135	0.372367	0.340467	0.389513	0.363062	0.329036	0.357081
TZEI 470	0.386389	0.399482	0.373164	0.382202	0.418887	0.371569	0.39895	0.429321	0.383	0.415565	0.382801	0.382867	0.366784	0.408454	0.367582	0.361866	0.421878	0.368113	0.381206	0.376288	0.373297	0.410912	0.37888	0.41058	0.370838	0.360072	0.372832	0.3723	0.384595	0.394098	0.361467	0.365189	0.36818	0.352828	0.363727	0.39031	0.398285	0.388184	0.418223	0.387718	0.413371	0.374826	0.59693	0.376155	0.341995	0.395095	0.368446	0.329036	0.358477
TZEI 465	0.392238	0.401741	0.378414	0.390443	0.418223	0.366718	0.399482	0.432644	0.382202	0.417359	0.386522	0.381073	0.370639	0.410248	0.370439	0.36705	0.422343	0.37436	0.383133	0.37662	0.377019	0.407656	0.380142	0.415166	0.363528	0.365654	0.366917	0.363262	0.389978	0.398352	0.356284	0.368512	0.36818	0.357413	0.362066	0.391772	0.401143	0.385924	0.416096	0.387785	0.417425	0.376288	0.591015	0.374626	0.353027	0.319931	0.298066	0.331893	0.36386
TZEI 448	0.392038	0.405928	0.375557	0.390975	0.420416	0.370904	0.401143	0.438293	0.382003	0.419751	0.384728	0.378946	0.367847	0.410846	0.369908	0.364126	0.421878	0.373762	0.37868	0.372699	0.378016	0.407257	0.383864	0.42241	0.366186	0.357812	0.36479	0.364591	0.383797	0.395428	0.358676	0.365854	0.368977	0.351166	0.358676	0.389048	0.397554	0.381804	0.416296	0.39144	0.415033	0.37343	0.591879	0.374427	0.347511	0.315345	0.278062	0.32558	0.358876
TZEI 365	0.400146	0.416429	0.388051	0.404466	0.432379	0.388317	0.409251	0.44567	0.402074	0.431315	0.401077	0.397554	0.389912	0.421214	0.392503	0.384528	0.435236	0.386655	0.397488	0.385924	0.389048	0.425068	0.399681	0.430717	0.205224	0.211205	0.197847	0.29687	0.332093	0.348641	0.191865	0.246029	0.253605	0.305975	0.284243	0.380076	0.400479	0.330564	0.396358	0.390776	0.413039	0.376088	0.573935	0.388848	0.368113	0.409982	0.394564	0.397421	0.387785
[truncated: 44 more columns]
